# Supplementary material for: Sodium in the New Zealand diet: proposed voluntary food reformulation targets will not meet the WHO goal of a 30% reduction in total sodium intake
Source: Eur J Nutr. 2022 Mar 30;61(6):3067–76. doi: 10.1007/s00394-022-02864-5 (PMC9363297; doi:10.1007/s00394-022-02864-5)
Supplement: Supplementary file 1 — Supplementary file1 Supplementary 1 Mapping of 840 foods included to the 35 sub-food categories in HeartSAFE 2020. (XLSX 189 KB) [file 394_2022_2864_MOESM1_ESM.xlsx]

## Sheet: Sheet1
RECORDID	DESCRIPTOR	Sub category (HF 2020)
A1007	Bread,white,sliced, prepacked	1
A1008	Bread,wheatmeal,sliced, prepacked	1
A101	Croissant	1
A1014	Bread, white, gluten free, prepacked	1
A1015	Bread, multi-grain, gluten free, prepacked	1
A1020	Bread,multi-grain,Burgen	1
A1021	Bread,multi-grain,'9 Grains',Tip Top	1
A1024	Bread,'Ancient grains',Vogel's	1
A1040	Bread,Ciabatta	1
A111	Muffin,English,toasted	1
A120	Bread,pumpernickel	1
A15	Bread,currant,toasted	1
A16	Bread,currant,sliced,ppkd,U.N.I	1
A20	Bread,white,sliced,fried	1
A206	Bread,currant,supermarket fresh,	1
A212	Bread,sunflower&barley,sl,prepacked	1
A213	Bread,white,high fibre,sl,ppkd	1
A229	Bread roll,whml,pre-packaged	1
A23	Bread,wholemeal,sliced & unsliced	1
A230	Bread roll,white,pre-packaged	1
A231	Bread roll,whgrn,pre-packaged	1
A234	Bread,panini,plain,pre-packaged	1
A40	Bread roll,white,supermarket fresh	1
A41	Bread,Italian-style,sliced	1
A42	Bread,multi-grain,heavy,sl,ppkd,U.N.I.	1
A46	Bread,wheat/oat,sliced	1
A47	Bread,wheat/rye,sliced & unsliced	1
A53	Bread roll,mixed grain,spmkt fresh	1
A54	Bagel,plain	1
A55	Bagel,wheat	1
LZ_A1007	Bread,white,sliced, prepacked - LINZ - FLOUR/MEAL,TOASTED	1
LZ_A1014	Bread, white, gluten free, prepacked - LINZ - FLOUR/MEAL,TOASTED	1
LZ_A1015	BREAD, MULTI-GRAIN, GLUTEN FREE, PREPACKED - LINZ - FLOUR/MEAL,TOASTED	1
LZ_A1020	Bread,multi-grain,Burgen - LINZ - FLOUR/MEAL,TOASTED	1
LZ_A1021	Bread,multi-grain,'9 Grains',Tip Top - LINZ - FLOUR/MEAL,TOASTED	1
LZ_A1024	Bread,'Ancient grains',Vogel's - LINZ - FLOUR/MEAL,TOASTED	1
LZ_A120	Bread,pumpernickel - LINZ - FLOUR/MEAL,TOASTED	1
LZ_A125	Bread,'Mighty White',Tip Top - LINZ - FLOUR/MEAL,TOASTED	1
LZ_A211	Bread,soy&linseed,sl,prepacked - FOLDFE OVERWRITE (BREAD)	1
LZ_A212	BREAD,SUNFLOWER&BARLEY,SL,PREPACKED - FOLDFE OVERWRITE (BREAD)	1
LZ_A2121	BREAD,SUNFLOWER&BARLEY,SL,PREPACKED FORTIFIED 200UCG - FOLDFE OVERWRITE (BREAD)	1
LZ_A213	Bread,white,high fibre,sl,ppkd - LINZ - FLOUR/MEAL,TOASTED	1
LZ_A23	Bread,wholemeal,sliced & unsliced - LINZ - FLOUR/MEAL,TOASTED	1
LZ_A40	Bread roll,white,supermarket fresh - LINZ - FLOUR/MEAL,TOASTED	1
LZ_A41	Bread,Italian-style,sliced - LINZ - FLOUR/MEAL,TOASTED	1
LZ_A46	Bread,wheat/oat,sliced - LINZ - FLOUR/MEAL,TOASTED	1
LZ_A47	Bread,wheat/rye,sliced & unsliced - LINZ - FLOUR/MEAL,TOASTED	1
LZ_A54	Bagel,plain - LINZ - FLOUR/MEAL,TOASTED	1
LZ_LZ_A211	Bread,soy&linseed,sl,prepacked - FOLDFE OVERWRITE (BREAD) - LINZ - FLOUR/MEAL,TOASTED	1
LZ_LZ_A212	BREAD,SUNFLOWER&BARLEY,SL,PREPACKED - FOLDFE OVERWRITE (BREAD) - LINZ - FLOUR/MEAL,TOASTED	1
LZ_LZ_A2121	BREAD,SUNFLOWER&BARLEY,SL,PREPACKED FORTIFIED 200UCG - FOLDFE OVERWRITE (BREAD) - LINZ - FLOUR/MEAL,TOASTED	1
LZ_LZ_LZ_A211	Bread,soy&linseed,sl,prepacked - FOLDFE OVERWRITE (BREAD) - LINZ - FLOUR/MEAL,TOASTED - LINZ - FLOUR/MEAL,TOASTED	1
LZ_R4654	Multigrain Medium Bread - LINZ - FLOUR/MEAL,TOASTED	1
LZ_R4659	Bread, multi-grain light - LINZ - FLOUR/MEAL,TOASTED	1
LZ_R4660	Bread, multi-grain, heavy - LINZ - FLOUR/MEAL,TOASTED	1
LZ_R4661	BREAD, WHEATMEAL - LINZ - FLOUR/MEAL,TOASTED	1
LZ_R4853	Bread, multigrain light with seeds - LINZ - FLOUR/MEAL,TOASTED	1
LZ_R4854	Bread, multigrain medium with seeds - LINZ - FLOUR/MEAL,TOASTED	1
LZ_R4855	Bread, multigrain heavy with seeds - LINZ - FLOUR/MEAL,TOASTED	1
LZ_R5096	Bread, rye, with seeds - LINZ - FLOUR/MEAL,TOASTED	1
LZ_R5111	Bread, multigrain light, with folate - LINZ - FLOUR/MEAL,TOASTED	1
LZ_R5306	Bread, wholmeal/wheatmeal - LINZ - FLOUR/MEAL,TOASTED	1
LZ_R5345	Bread, white, with seeds - LINZ - FLOUR/MEAL,TOASTED	1
LZ_R5359	Bread, wholemeal/wheatmeal, with seeds - LINZ - FLOUR/MEAL,TOASTED	1
R4654	Multigrain Medium Bread	1
R4659	Bread, multi-grain light	1
R4660	Bread, multi-grain, heavy	1
R4661	Bread, wheatmeal	1
R4853	Bread, multigrain light with seeds	1
R4854	Bread, multigrain medium with seeds	1
R5095	Bread roll, white, with seeds	1
R5096	Bread, rye, with seeds	1
R5097	Bread, white, with seeds	1
R5111	Bread, multigrain light, with folate	1
R5113	Bread, soy & linseed, with folate	1
R5215	Bread,ciabatta toasted	1
R5301	Bread, bun/roll, white	1
R5302	Bread, bun/roll, wholemeal	1
R5306	Bread, wholmeal/wheatmeal	1
R5335	Pannini bread (not filled), flavoured, toasted	1
R5342	Bread, vienna, with seeds	1
R5345	Bread, white, with seeds	1
R5346	Bread, white, with seeds, gluten free	1
R5357	Bread, foccacia, toasted	1
R5359	Bread, wholemeal/wheatmeal, with seeds	1
A1039	Bread,turkish,fresh	2
A238	Bread naan, Indian restaurant	2
A45	Bread,pita,wholemeal,pre-packaged	2
A57	Bread,Pita,White (NZR)	2
A59	Tortilla,flour (NZR)	2
A60	Tortilla,maize (NZR)	2
LZ_A1039	Bread,turkish,fresh - LINZ - FLOUR/MEAL,TOASTED	2
LZ_A59	Tortilla,flour (NZR) - LINZ - FLOUR/MEAL,TOASTED	2
R3518	Dosa, no, no filling	2
R3862	Pita bread (not filled), white/plain, toasted	2
R5265	Pita bread, not filled, wholemeal, toasted	2
R5305	Bread, naan/roti	2
D10	'Ricies',Sanitarium	3
D1028	Corn flakes,'Sanitarium'	3
D1029	Ricies,'Sanitarium'	3
D1032	Crunchy Nut Corn Flakes, Fortified, Kellogg's	3
D32	Corn flakes,Kellogg's	3
D42	`Rice Bubbles',Kellogg's	3
R3415	Honey Bumbles, Hubbards	3
R3428	Organic Honey Rice Puffs, Abundant Earth	3
R3435	Thank Goodness Gluten Free, Hubbards	3
R3436	Thank Goodness Not So Sweet, Hubbards	3
R3454	Rice Snaps, Pams	3
R4058	Fruit and Fibre, Weight Watchers	3
R4147	Simple Tropical Muesli, Healtheries	3
R4157	Cereal, flakes, corn, no fruit, ns as to sweetened	3
R4158	Cereal,flakes, corn, sultanas/raisins, unsweetened	3
D1019	Muesli,'Natural fruit & five grains',Sanitarium	4
D58	`Light & Tasty',Sanitarium	4
R2872	Cereal,muesli, ns as to toasted, ns as to sweetened, commercial, w/ fruit & nuts/coconut	4
R2873	Cereal,muesli, ns as to toasted, pre-sweetened, commercial, w/ dried fruit	4
R3391	Berry Berry Good, Hubbards	4
R3393	Bran and Apricot, Hubbards	4
R3394	Bran and Berries, Hubbards	4
R3395	Cafe Style Muesli, Vogels	4
R3396	Caramel Cashew Crunch, Hubbards	4
R3398	Classic Fruit Muesli, Vogels	4
R3399	Cluster Crisp, Vanilla Almond, Sanitarium	4
R3402	Crunchy Honey Clusters, Vogels	4
R3413	Golden Crunch Muesli, Vogels	4
R3417	Lite Toasted Golden Oats and Fruit, Sanitarium	4
R3418	Manuka Honey Organic Toasted Muesli, Nicola's	4
R3423	Oat Bran Muesli, Hubbards	4
R3424	Oat Temptations, App/S/H, Uncle Tobys	4
R3425	Organic Apricot Almond Muesli, Ceres	4
R3426	Organic Bircher Muesli, Abundant Earth	4
R3427	Organic Golden Crunch Muesli, Ceres	4
R3430	Quick Oats, Creamy Honey, Uncle Tobys	4
R3432	Simply Muesli, Hubbards	4
R3437	Toasted Golden Oats and Fruit, Sanitarium	4
R3441	Yours Fruitfully, Hubbards	4
R3446	Decadent Delight, Alison Holst	4
R3447	Fruity Delight Muesli, Select	4
R3451	Muesli Toasted, Grain Products	4
R3452	Natural Muesli, Pams	4
R3457	Toasted Muesli, Pams	4
R3563	Cereal,muesli, toasted, unsweetened, commercial, no fruit-nuts-coconut	4
R3564	Cereal,muesli, untoasted/natural, unsweetened, commercial, no fruit-nuts-coconut	4
R3882	Berry Yoghurt Flakes Muesli, Sanitarium	4
R3883	Black Forest Muesli, Weight Watchers	4
R4057	Dark Berry Blend Muesli, Vogels	4
R4059	Fruity Muesli, Weight Watchers	4
R4061	Toasted Fruit Medley, Sanitarium	4
R4122	Creamy honey oats, cooked with water	4
R4123	Fruit Harvest, Harraways	4
R4124	Oat Tempations, with water	4
R4125	Oat temptations, with water & milk	4
R4140	Berry Berry Lite, Hubbards	4
R4141	Bircher Muesli, Apple & Raspberry, Healtheries	4
R4142	Cluster Crisp, Triple Berry, Sanitarium	4
R4152	Tropical Muesli, Homebrand	4
R4156	Cereal, flakes&puffed(lite Muesli, ns as to sweetened, mix of grains w/fruits & nuts	4
R4159	Cereal,muesli, untoasted/natural, ns as to sweetened, commercial, ns as to fruit/nuts	4
R4160	Cereal,muesli, untoasted/natural, ns as to sweetened, commercial, w/ dried fruit	4
R4761	Fruit Harvest, Cooked with milk	4
R4762	Fruit Harvest, water and milk	4
D1012	Weet-Bix Oat Bran, Sanitarium	5
D1018	Wheat Bran,'San Bran',Sanitarium	5
D1027	Weetbix,'Sanitarium'	5
D1031	Weeties, Sanitarium	5
D12	Wheat bran biscuits	5
D18	Wheat bran,'San Bran',Sanitarium	5
R3410	Fruity-Bix, Fruity Apricot Bites, Sanitarium	5
R3421	Mini Wheats, Blackcurrant, Kellogg's	5
R3438	Weet-bix, Crunchy Honey Bits, Sanitarium	5
R3439	Weetbix multi-grain, Sanitarium	5
R4143	Fruity-Bix, Wildberry Bites, Sanitarium	5
R4153	Wheat Biscuits, Signature Range	5
R4155	Cereal, biscuits (weetbix-type..), w/ dried fruit	5
R5261	Sanitarium 'Weetbix Hi-bran'	5
D1	Bran cereal	6
D1002	'All Bran Wheat Flakes',Kellogg's	6
D1007	'Crunchy Nut Clusters',Kellogg's	6
D1009	Just Right Tropical, Kelloggs	6
D1010	Special K Honey & Almond,Kelloggs	6
D1014	'Light & Tasty',Berry,Sanitarium	6
D1015	'Light & Tasty',Apricot,Sanitarium	6
D1016	'Special K',Berries,Kellogg's	6
D1020	'Light & Tasty',Apple & Cranberry,Sanitarium	6
D1021	All Bran,Wheat Flakes,Honey Almond,Kellogg's	6
D1026	Froot Loops, Kelloggs	6
D24	`Berry Berry Nice',Hubbards	6
D27	`Fruitful Lite',Hubbards	6
D29	`Very Fruitful Flakes',Hubbards	6
D31	`Special K',Kellogg's	6
D33	`Nutri-Grain',Kellogg's	6
D34	`All Bran',Kellogg's	6
D35	`Coco Pops',Kellogg's	6
D36	`Crunchy Nut Corn Flakes',Kellogg's	6
D37	'Frosties',Kellogg's	6
D38	`Just Right',Kellogg's	6
D43	`Sultana Bran',Kellogg's	6
D44	`Sustain',Kellogg's	6
D64	`Honey Crispix',Kellogg's	6
R3392	Berry Flakes, Weight Watchers	6
R3397	Cheerios, Nestle	6
R3400	Coco Pops, Kellogg's	6
R3404	Curiously Cinnomon, Nestle	6
R3405	Double Crunch, Sanitarium	6
R3406	Fibre Life, Bran & Sultanas, Sanitarium	6
R3407	Fibre Life, Bran Flakes, Sanitarium	6
R3408	Fibre Lift, Uncle Tobys	6
R3409	Fruitful Breakfast, Hubbards	6
R3414	Honey Bee Good, Hubbards	6
R3416	Light and Right, Apricot, Hubbards	6
R3419	Milo Cereal, Nestle	6
R3429	Outward Bound Muesli, Hubbards	6
R3431	Rice Bran Cereal, Lotus	6
R3433	Sunreal muesli	6
R3434	Sunrise, Tasti	6
R3443	Bran and Sultana, Pams	6
R3444	Cocoapuffs, Budget	6
R3445	Cocoapuffs, Homebrand	6
R3448	Honey Snaps, Pams	6
R3449	Lite & Fruity, Mixed Berry, Pams	6
R3455	Rise and Shine, Alison Holst	6
R3881	Antioxidant lift plus muesli, Uncle Tobys	6
R4060	Light and Right, Berry, Hubbards	6
R4062	Tropical Breakfast, Weight Watchers	6
R4137	Variety Pack, Kellogg's	6
R4144	Gluten Free with Apricot & Apple, Basco	6
R4145	Nesquik Cereal, Nestle	6
R4148	Special K, Advantage, Kellogg's	6
R4149	Special K, Chocolately Flakes, Kellogg's	6
R4150	Sultana Bran Crunch, Kellogg's	6
R4151	Superfruits, Weight Watchers	6
R4154	Sanitarium 'Light&Tasty' Plum and almond	6
U64	'Coco Pops Crunchies'choc chip,Kellogg's	6
H52	Saveloy,battered,fried	7
N10	Sausage,ham and chicken luncheon	7
N15	Sausage,salami,uncooked	7
N19	Sausage,saveloy,uncooked	7
N2	Sausage,black pudding,fried	7
N29	Sausage,chicken luncheon	7
N30	Liverwurst,commercial	7
N31	Pastrami,beef	7
N43	Saveloy,boiled	7
N6	Frankfurters,precooked	7
N63	Sausage,fresh,dry fried,asst meats&flvr	7
N64	Sausage,fresh,grilled,asst meats & flvr	7
R1368	Sausage,pork, regular, bbq, no coating *With No fat used (FROM MO 600017657 TO ST 400000939)	7
R1369	Sausage,pork, regular, bbq, no coating *With Default survey fat (FROM MO 600017657 TO ST 400000940)	7
R1988	Curried sausages, no *With NS as to fat added (FROM MO 700004092 TO ST 400001682)	7
R1989	Devilled sausages, no-mr *With NS as to fat added (FROM MO 700004423 TO ST 400001685)	7
R2036	Sausage, beef, pan fried, crumbed *With Oil - peanut, olive, canola, ricebran (FROM MO 600017624 TO ST 400002132)	7
R2037	Sausage, beef, pan fried, no coating *With NO FAT - INGREDIENT (FROM MO 600017623 TO ST 400002135)	7
R2038	Sausage, beef, pan fried, no coating *With NS as to fat added (FROM MO 600017623 TO ST 400002134)	7
R2039	Sausage, beef, pan fried, no coating *With No fat used (FROM MO 600017623 TO ST 400000860)	7
R2040	Sausage, beef, pan fried, no coating *With Oil - peanut, olive, canola, ricebran (FROM MO 600017623 TO ST 400000859)	7
R2041	Sausage, beef, pan fried, no coating *With Default survey fat (FROM MO 600017623 TO ST 400000861)	7
R2042	Sausage, beef, steamed/microwaved	7
R2044	Sausage, lamb, bbq	7
R2045	Sausage, mixture of meats (eg mutton, beef, pork), baked/roasted, no coating *With Default survey fat (FROM MO 600017789 TO ST 400000863)	7
R2046	Sausage, mixture of meats (eg mutton, beef, pork), bbq, no coating *With NO FAT - INGREDIENT (FROM MO 600017785 TO ST 400002150)	7
R2047	Sausage, mixture of meats (eg mutton, beef, pork), bbq, no coating *With Default survey fat (FROM MO 600017785 TO ST 400000866)	7
R2048	Sausage, mixture of meats (eg mutton, beef, pork), pan fried, no coating *With NO FAT - INGREDIENT (FROM MO 600017781 TO ST 400002151)	7
R2049	Sausage, mixture of meats (eg mutton, beef, pork), pan fried, no coating *With Oil - peanut, olive, canola, ricebran (FROM MO 600017781 TO ST 400	7
R2050	Sausage, mixture of meats (eg mutton, beef, pork), pan fried, no coating *With Default survey fat (FROM MO 600017781 TO ST 400000871)	7
R2051	Sausage, ns as to type of sauasge, bbq, no coating *With NS as to fat added (FROM MO 600017801 TO ST 400000879)	7
R2052	Sausage, ns as to type of sauasge, bbq, no coating *With No fat used (FROM MO 600017801 TO ST 400000878)	7
R2053	Sausage, ns as to type of sauasge, bbq, no coating *With Default survey fat (FROM MO 600017801 TO ST 400000880)	7
R2054	Sausage, ns as to type of sauasge, pan fried, no coating *With NO FAT - INGREDIENT (FROM MO 600017797 TO ST 400002243)	7
R2055	Sausage, ns as to type of sauasge, pan fried, no coating *With Oil - peanut, olive, canola, ricebran (FROM MO 600017797 TO ST 400000884)	7
R2056	Sausage, ns as to type of sauasge, pan fried, no coating *With Default survey fat (FROM MO 600017797 TO ST 400000885)	7
R2057	Sausage, pre-crumbed, pan fried	7
R2058	Sausage,pork, na as to type, deep fried, no coating	7
R2059	Sausage,pork, na as to type, pan fried, no coating *With NO FAT - INGREDIENT (FROM MO 600017695 TO ST 400002244)	7
R2060	Sausage,pork, na as to type, pan fried, no coating *With Default survey fat (FROM MO 600017695 TO ST 400000935)	7
R2061	Sausage,pork, pure pork, pan fried, no coating *With Default survey fat (FROM MO 600017669 TO ST 400000927)	7
R2062	Sausage,pork, regular, baked, no coating *With No fat used (FROM MO 600017661 TO ST 400000932)	7
R2063	Sausage,pork, regular, baked, no coating *With Oil - peanut, olive, canola, ricebran (FROM MO 600017661 TO ST 400000933)	7
R2064	Sausages, ns as to type of sauasge, stewed/boiled/simmered *With NO FAT - INGREDIENT (FROM MO 700012596 TO ST 400002245)	7
R2065	Sausages, ns as to type of sauasge, stewed/boiled/simmered *With Default survey fat (FROM MO 700012596 TO ST 400000917)	7
R2066	Sausage,pork, regular, pan fried, no coating *With NO FAT - INGREDIENT (FROM MO 600017645 TO ST 400002246)	7
R2067	Sausage,pork, regular, pan fried, no coating *With Oil - peanut, olive, canola, ricebran (FROM MO 600017645 TO ST 400000944)	7
R2068	Sausage,pork, regular, pan fried, no coating *With Default survey fat (FROM MO 600017645 TO ST 400000945)	7
R2069	Sausage,pork, regular, stewed/boiled/simmered *With NO FAT - INGREDIENT (FROM MO 600017640 TO ST 400002247)	7
R2070	Sausage,pork, regular, stewed/boiled/simmered *With No fat used (FROM MO 600017640 TO ST 400002248)	7
R2071	Sausage,speciality, reduced fat, pan fried *With NO FAT - INGREDIENT (FROM MO 600018002 TO ST 400002264)	7
R2072	Sausage,speciality, reduced fat, pan fried *With Oil - peanut, olive, canola, ricebran (FROM MO 600018002 TO ST 400002265)	7
R2073	Sausage,speciality, regular, baked *With Default survey fat (FROM MO 600018001 TO ST 400001010)	7
R2074	Sausages, beef, deep fried, no coating *With Fat NFS (FROM MO 700012503 TO ST 400000986)	7
R2075	Sausages, beef, deep fried, no coating *With Oil - peanut, olive, canola, ricebran (FROM MO 700012503 TO ST 400000985)	7
R2076	Sausages, beef, grilled /dry fried, no coating *With NO FAT - INGREDIENT (FROM MO 700012507 TO ST 400002268)	7
R2077	Sausages, beef, grilled /dry fried, no coating *With No fat used (FROM MO 700012507 TO ST 400002269)	7
R2078	Sausages, beef, grilled /dry fried, no coating *With Default survey fat (FROM MO 700012507 TO ST 400002270)	7
R2182	Sausages, flavoured (eg beef, chicken, garlic, pizza, italian, mexican, with herbs / spices), /stewed/boiled /simmered *With NO FAT - INGREDIENT	7
R2183	Sausages, flavoured (eg beef, chicken, garlic, pizza, italian, mexican, with herbs / spices), /stewed/boiled /simmered *With No fat used (FROM MO	7
R2186	Sausages, mixture of meats (eg mutton, beef, lamb), stewed/boiled/simmered *With NO FAT - INGREDIENT (FROM MO 700012630 TO ST 400002280)	7
R2187	Sausages, mixture of meats (eg mutton, beef, lamb), stewed/boiled/simmered *With No fat used (FROM MO 700012630 TO ST 400002281)	7
R2188	Sausages, mutton,stewed/boiled/simmered	7
R2189	Sausages, ns as to type of sauasge, deep fried, battered *With Default survey fat (FROM MO 700012586 TO ST 400002285)	7
R2190	Sausages, ns as to type of sauasge, grilled /dry fried, battered	7
R2191	Sausages, ns as to type of sauasge,deep fried, no coating *With Fat NFS (FROM MO 700012584 TO ST 400000913)	7
R2192	Sausages, ns as to type of sauasge,deep fried, no coating *With Default survey fat (FROM MO 700012584 TO ST 400000914)	7
R2194	Saveloy/cheerio, pan fried, no coating *With Default survey fat (FROM MO 600017533 TO ST 400000910)	7
R2259	Sausage,pork, regular, baked, no coating *With Oil - other (FROM MO 600017661 TO ST 400002442)	7
R2365	Sausage,other type, with cheese, bbq *With No fat used (FROM MO 600017901 TO ST 400002548)	7
R2366	Sausage,other type, with cheese, grilled/dry fried *With Butter (FROM MO 600017903 TO ST 400002549)	7
R2367	Sausage,other type, with cheese, pan fried *With NO FAT - INGREDIENT (FROM MO 600017904 TO ST 400002556)	7
R2368	Sausage,other type, with cheese, pan fried *With Oil - other (FROM MO 600017904 TO ST 400002557)	7
R2369	Sausage,other type, with cheese, stewed/boiled/simmered *With NO FAT - INGREDIENT (FROM MO 600017906 TO ST 400002560)	7
R2424	Sausage, beef, baked/roasted, no coating *With NO FAT - INGREDIENT (FROM MO 600017631 TO ST 400002115)	7
R2425	Sausage, beef, baked/roasted, no coating *With No fat used (FROM MO 600017631 TO ST 400000799)	7
R2426	Sausage, beef, baked/roasted, no coating *With Oil - peanut, olive, canola, ricebran (FROM MO 600017631 TO ST 400000800)	7
R2427	Sausage, beef, baked/roasted, no coating *With Default survey fat (FROM MO 600017631 TO ST 400000801)	7
R2559	Sausage, beef, baked/roasted, no coating	7
R2727	Sausages, beef, ns as to cooking method, no coating *With NS as to fat added (FROM MO 700012515 TO ST 400000987)	7
R2960	Sausage, ns as to type of sauasge, baked/roasted, no coating	7
R2961	Sausage, ns as to type of sauasge, steamed/microwaved	7
R3127	Sausage, beef, bbq, no coating *With NO FAT - INGREDIENT (FROM MO 600017627 TO ST 400002124)	7
R3484	Sausages, ns as to type of sauasge, ns as to cooking method, no coating	7
R3773	Frankfurter, regular, pan fried/stir-fried, no coating *With Oil - peanut, olive, canola, ricebran (FROM MO 600025332 TO ST 400003177)	7
R4063	Sausage, beef, bbq, no coating *With Oil - peanut, olive, canola, ricebran (FROM MO 600017627 TO ST 400000857)	7
R4064	Sausage, beef, bbq, no coating *With Default survey fat (FROM MO 600017627 TO ST 400000858)	7
R4065	Sausages, beef, ns as to cooking method, no coating *With NO FAT - INGREDIENT (FROM MO 700012515 TO ST 400002276)	7
R4066	Sausages, beef, ns as to cooking method, no coating *With Default survey fat (FROM MO 700012515 TO ST 400000988)	7
R4067	Sausages, ns as to type of sauasge, grilled / dry fried, no coating *With No fat used (FROM MO 700012588 TO ST 400000923)	7
R4068	Sausages, ns as to type of sauasge, grilled / dry fried, no coating *With Default survey fat (FROM MO 700012588 TO ST 400000924)	7
R4680	Sausage, chicken, bbq, no coating	7
R4681	Sausage, chicken, pan fried, crumbed *With Oil - other (FROM MO 600017763 TO ST 400003359)	7
R4682	Sausage, chicken, pan fried, no coating *With Oil - peanut, olive, canola, ricebran (FROM MO 600017762 TO ST 400003357)	7
R5168	Sausage, flavoured (eg beef, chicken, garlic, pizza, italian, with herbs/spices), bbq *With Oil - peanut, olive, canola, ricebran (FROM MO 600017	7
M119	Pork,bacon,rashers,lean,fried	8
M120	Pork,bacon,rashers,lean,grilled	8
M619	Pork,bacon,rashers,lean & fat,grilled	8
N34	Bacon,separable lean,dry fried	8
R2159	Bacon bits, stewed/boiled/simmered/poached	8
R2539	Bacon, ns as to type, pan fried/ stir-fried/ sauteed, fat trimed *With NO FAT - INGREDIENT (FROM MO 600075484 TO ST 400002192)	8
R2540	Bacon, ns as to type, pan fried/ stir-fried/ sauteed, fat trimed *With Oil - peanut, olive, canola, ricebran (FROM MO 600075484 TO ST 400002190)	8
R2541	Bacon, ns as to type, pan fried/ stir-fried/ sauteed, fat trimed *With Default survey fat (FROM MO 600075484 TO ST 400002191)	8
R2542	Bacon, ns as to type, pan fried/ stir-fried/ sauteed, no fat to trim	8
R2543	Bacon, ns as to type, pan fried/ stir-fried/ sauteed, no fat to trim *With NO FAT - INGREDIENT (FROM MO 600075486 TO ST 400002197)	8
R2544	Bacon, ns as to type, pan fried/ stir-fried/ sauteed, no fat to trim *With Default survey fat (FROM MO 600075486 TO ST 400002201)	8
R2545	Bacon, shoulder, pan fried/ stir-fried/ sauteed, fat trimed	8
R2546	Bacon, shoulder, pan fried/ stir-fried/ sauteed, fat trimed *With NO FAT - INGREDIENT (FROM MO 600075388 TO ST 400002162)	8
R2547	Bacon, shoulder, pan fried/ stir-fried/ sauteed, fat trimed *With Default survey fat (FROM MO 600075388 TO ST 400002163)	8
R2549	Bacon, shoulder, pan fried/ stir-fried/ sauteed, no fat to trim *With NO FAT - INGREDIENT (FROM MO 600075390 TO ST 400002169)	8
R2550	Bacon, shoulder, pan fried/ stir-fried/ sauteed, no fat to trim *With Oil - peanut, olive, canola, ricebran (FROM MO 600075390 TO ST 400002167)	8
R2560	Bacon, shoulder, pan fried/ stir-fried/ sauteed, fat trimed *With Oil - peanut, olive, canola, ricebran (FROM MO 600075388 TO ST 400002741)	8
R2967	Bacon, cubes/ pieces, pan fried/ stir-fried/ sauteed *With NO FAT - INGREDIENT (FROM MO 600087850 TO ST 400002230)	8
R2968	Bacon, cubes/ pieces, pan fried/ stir-fried/ sauteed *With Default survey fat (FROM MO 600087850 TO ST 400002229)	8
R2969	Bacon, cubes/ pieces, stewed/boiled/simmered	8
R2970	Bacon, middle, baked/roasted, fat trimed *With NO FAT - INGREDIENT (FROM MO 600075340 TO ST 400002147)	8
R2971	Bacon, middle, grilled/dry fried, fat not trimed	8
R2972	Bacon, middle, pan fried/ stir-fried/ sauteed, fat not trimed	8
R2973	Bacon, middle, pan fried/ stir-fried/ sauteed, fat not trimed *With NO FAT - INGREDIENT (FROM MO 600075357 TO ST 400002118)	8
R2974	Bacon, middle, pan fried/ stir-fried/ sauteed, fat not trimed *With Oil - peanut, olive, canola, ricebran (FROM MO 600075357 TO ST 400002116)	8
R2975	Bacon, middle, pan fried/ stir-fried/ sauteed, fat not trimed *With Default survey fat (FROM MO 600075357 TO ST 400002121)	8
R2976	Bacon, middle, pan fried/ stir-fried/ sauteed, fat trimed	8
R2977	Bacon, middle, pan fried/ stir-fried/ sauteed, fat trimed *With NO FAT - INGREDIENT (FROM MO 600075356 TO ST 400002138)	8
R2978	Bacon, middle, pan fried/ stir-fried/ sauteed, fat trimed *With Default survey fat (FROM MO 600075356 TO ST 400002139)	8
R2979	Bacon, ns as to type, ns as to preparation, ns as to fat trimed	8
R2980	Bacon, ns as to type, ns as to preparation, ns as to fat trimed *With No fat used (FROM MO 600075499 TO ST 400002211)	8
R2981	Bacon, ns as to type, pan fried/ stir-fried/ sauteed, fat not trimed	8
R2982	Bacon, ns as to type, pan fried/ stir-fried/ sauteed, fat not trimed *With NO FAT - INGREDIENT (FROM MO 600075485 TO ST 400002181)	8
R2983	Bacon, ns as to type, pan fried/ stir-fried/ sauteed, fat not trimed *With Default survey fat (FROM MO 600075485 TO ST 400002182)	8
R2984	Bacon, ns as to type, pan fried/ stir-fried/ sauteed, ns as to fat trimed *With Default survey fat (FROM MO 600075487 TO ST 400002206)	8
R2985	Bacon, shoulder, baked/roasted, fat not trimed *With NO FAT - INGREDIENT (FROM MO 600075373 TO ST 400002225)	8
R2986	Bacon, shoulder, pan fried/ stir-fried/ sauteed, fat not trimed	8
R2987	Bacon, shoulder, pan fried/ stir-fried/ sauteed, fat not trimed *With NO FAT - INGREDIENT (FROM MO 600075389 TO ST 400002153)	8
R2988	Bacon, shoulder, pan fried/ stir-fried/ sauteed, fat not trimed *With Oil - peanut, olive, canola, ricebran (FROM MO 600075389 TO ST 400002152)	8
R2989	Bacon, shoulder, pan fried/ stir-fried/ sauteed, fat not trimed *With Default survey fat (FROM MO 600075389 TO ST 400002154)	8
R2990	Bacon, streaky, baked/roasted *With NO FAT - INGREDIENT (FROM MO 600348172 TO ST 400002215)	8
R2991	Bacon, streaky, bbq	8
R2992	Bacon, streaky, pan fried/ stir-fried/ sauteed	8
R2993	Bacon, streaky, pan fried/ stir-fried/ sauteed *With NO FAT - INGREDIENT (FROM MO 600348176 TO ST 400002217)	8
R2994	Bacon, streaky, pan fried/ stir-fried/ sauteed *With Oil - peanut, olive, canola, ricebran (FROM MO 600348176 TO ST 400002218)	8
R2995	Bacon, streaky, pan fried/ stir-fried/ sauteed *With Default survey fat (FROM MO 600348176 TO ST 400002220)	8
R3050	Bacon, cubes/ pieces, pan fried/ stir-fried/ sauteed	8
R4885	Bacon, middle, deep fried, fat not trimed	8
M125	Pork,ham,canned	9
M282	Pork,ham steak,lean&fat,grilled	9
N33	Ham,off the bone,separable lean,uncooked	9
N65	Ham,sliced,sandwich	9
N66	Ham,sliced,premium	9
N8	Ham and pork,canned	9
R2204	Ham,steak, pan fried/stir fried/sauteed *With Oil - peanut, olive, canola, ricebran (FROM MO 600032743 TO ST 400002239)	9
R2205	Ham,steak, pan fried/stir fried/sauteed *With Default survey fat (FROM MO 600032743 TO ST 400002240)	9
R2281	Ham, ns as to type of ham	9
R2482	Pork, deli slice	9
R2483	Pork, pickled, fat not trimmed	9
R2484	Pork, pickled, no fat to trim	9
R2558	Ham, boneless carvery, fat not trimmed	9
R2996	Ham, sandwich / processed slices	9
R2997	Ham,steak, grilled/dry fried *With Dripping/animal fat/lard (FROM MO 600032746 TO ST 400002238)	9
H1003	Savoury,bacon and egg	10
H1004	Savoury,mince,pastry enclosed,party size	10
H182	Pie,steak,individual size,spmkt,rte	10
H31	Pie,mince,individual size,spmkt,rte	10
H95	Pie,steak & kidney,individual size	10
R2522	Savoury, pastry base, egg & bacon, enclosed-2 crusts	10
R2524	Savoury, pastry base, meat (nfs) & vege filling, enclosed-2 crusts	10
R2532	Savoury, pastry base, vegetable(s) only filling, enclosed-2 crusts	10
R3108	Savoury, pastry base, chicken filling, enclosed-2 crusts	10
R3121	Pie, savoury, bought ready to eat, chicken, top & bottom pastry crust	10
R3122	Pie, savoury, bought ready to eat, fish/seafood, top & bottom pastry crust	10
R3125	Pie, savoury, bought ready to eat, vegetable, top & bottom pastry crust	10
R3488	Pie, savoury, bought ready to eat, other, top & bottom pastry crust	10
R4397	Pie, savoury, bought ready to eat, mutton, top & bottom pastry crust	10
H1005	Savoury,mince & cheese,pastry enclosed,party size	11
H185	Pie,steak & cheese,indiv size,rte	11
R2529	Savoury, pastry base, vege'(s) & cheese filling, enclosed-2 crusts	11
R2530	Savoury, pastry base, vege'(s) & cheese filling, nfs	11
R1573	Miso, soup, ready to drink	12
R2296	Soup, ready-to-eat (can/pouch/pottle/tetra pack), mushroom, no additions	12
R2408	Soup, ready-to-eat (can/pouch/pottle/tetra pack), potato/sweet potato/kumara, no additions	12
R2956	Soup, pumpkin with composite additions	12
R3164	Seafood, chowder	12
R3656	Soup, ready-to-eat (can/pouch/pottle/tetra pack), vegetable, w/noodles/pasta	12
R3657	Soup, soup from dry mix, chicken (non creamy), vegetables	12
V1001	Soup, pumpkin, ready to serve, pouch, commercial	12
V1002	Soup, chic & corn, ready to serve, pouch	12
V1003	Soup, chic & vege, Watties, ready to serve, pouch	12
V1004	Soup, lentil & vege, Watties, ready to serve	12
V1005	Soup, seafood chowder, ready to serve, pouch	12
V1007	Soup, pumpkin, from paste, ready to eat, Watties	12
V1008	Soup, corn & chicken, ready to serve Watties	12
V13	Soup,tomato,condensed,canned	12
V14	Soup,tomato,cond,canned,prepared w/water	12
V18	Soup,vegetable,canned	12
V19	Soup,fish chowder,ready to eat	12
V2	Soup,chicken,condensed,canned	12
V23	Soup,vegetable,dried,prepared w/ water	12
V32	Soup,minestrone,homemade	12
V57	Soup,beef,dried,prepared with water	12
V59	Soup,chicken,dried,prepared with water	12
V65	Soup,creme of veg,prepared w/water	12
V66	Soup,mushroom,dried,prepared w/ water	12
V67	Soup,tomato,dried,prepared w/ water	12
V68	Soup,chicken noodle,prepared w/water	12
V69	Soup,creme of chic,dried,prep w/water	12
V8	Soup,minestrone,dried,prepared w/ water	12
F1001	Cheese,Edam	13
F1002	Cheese, Edam, Valumetric	13
F1003	Cheese, Edam, Mainland	13
F1004	Cheese, Edam, Anchor	13
F1005	Cheese, Edam, Alpine,Rolling Meadow	13
F1006	Cheese, Colby	13
F1007	Cheese, Colby, Valumetric	13
F1008	Cheese, Colby, Mainland	13
F1009	Cheese,Colby,Alpine,Rolling Meadow	13
F1010	Cheese, Cheddar, Mild, Valumetric	13
F1011	Cheese, Cheddar, Mild, Mainland	13
F1012	Cheese, Cheddar, Tasty, Mainland	13
F1013	Cheese, Cheddar, Tasty, Anchor	13
F1014	Cheese, Cheddar, Tasty	13
F1015	Cheese, Cheddar, Mild	13
F1057	Cheese, Light Cheddar, Mainland	13
R2651	Cheese,cheddar(mild,tasty,vintage, no, reduced fat light	13
R2652	Cheese,cheddar(mild,tasty,vintage, no, regular	13
R4908	Cheese,cheddar(mild,tasty,vintage, no, ns as to fat	13
F17	Cheese,mozzarella	14
F19	Cheese,processed	15
F79	Cheese,processed,sliced,reduced fat	15
R4906	Cheese, processed, colby-based	15
R4907	Cheese, processed, edam-based	15
U10	Potato crisps,plain	16
U1007	Snacks, sweet potato chips	16
U36	Potato crisps,`Kettle',salted	16
U38	Potato crisps,`Slims',Eta	16
U46	Potato chips,Krispa	16
U6	Potato crisps,flavoured	16
U7	Potato crisps,barbecue	16
U1004	Pretzels,	17
U1008	Soy chips, crisps, salted	17
U15	Cheese and grain snack	17
U16	Corn snacks,cheese flavour	17
U41	Pretzels	17
R4635	Papadom, fried	18
R4636	Papadom, microwaved	18
U17	Corn chips,cheese flavour	18
U57	Multigrain,`Grainwaves',Bluebird	18
U1009	Popcorn, air-popped	19
U18	Popcorn,candied	19
U40	Popcorn,buttered,salted,commercial	19
U11	Potato straws,salt and vinegar	20
U45	Potato crisps,salt&vinegar,Pringles	20
H1021	Green curry, Chicken	21
H1023	Butter Chicken	21
H1024	Chicken Masala	21
H1026	Beef Korma	21
H1027	Beef Madras	21
R1178	Curry, no, includes meat/poultry/fish, chicken, other vegetables only, thai red/green	21
R1523	Curry, no, fish, basic curry (eg stock and curry powder)	21
R1524	Curry, no, fish, other, coconut cream based sauce	21
R1525	Curry, no, includes meat/poultry/fish, fish, no vegetables, basic curry (e.g curry powder and stock)	21
R1526	Curry, no, includes meat/poultry/fish, fish, no vegetables, other, tomato based sauce	21
R1527	Curry, no, includes meat/poultry/fish, fish, no vegetables, tikka masala	21
R1528	Curry, no, includes meat/poultry/fish, fish, other vegetables only, thai red/green	21
R1532	Curry, no, includes meat/poultry/fish, other seafood, potato only, basic curry (e.g curry powder and stock)	21
R1600	Curry, no, vegetarian (lentils / beans), ns as to type, tomato based sauce	21
R1601	Curry,no, potatoes and other vegetables, other, coconut cream based sauce	21
R1631	Curry, no, vegetables only, basic curry (eg stock and curry powder) *With Oil - peanut, olive, canola, ricebran (FROM MO 700004271 TO ST 40000117	21
R1632	Curry, no, vegetables only, basic curry (eg stock and curry powder) *With Default survey fat (FROM MO 700004271 TO ST 400001174)	21
R1645	Curry, no, vegetables only, madras *With Default survey fat (FROM MO 700004276 TO ST 400001250)	21
R1646	Curry, no, vegetables only, ns as to type, coconut cream based sauce *With Default survey fat (FROM MO 700004291 TO ST 400001252)	21
R1647	Curry, no, vegetables only, thai green / red *With Default survey fat (FROM MO 700004280 TO ST 400001255)	21
R1648	Curry, no, vegetables only, tikka masala	21
R1649	Curry, no, vegetarian (lentils / beans), basic curry (eg stock and curry powder) *With Default survey fat (FROM MO 700004296 TO ST 400001179)	21
R1650	Curry, no, vegetarian (lentils / beans), ns as to type, water / stock based sauce	21
R1651	Curry, no, vegetarian (lentils / beans), other, dry (no sauce) *With Default survey fat (FROM MO 700004307 TO ST 400001261)	21
R1652	Curry,no, potatoes and other vegetables, basic curry (eg stock and curry powder) *With Default survey fat (FROM MO 600035830 TO ST 400001180)	21
R1654	Curry,no, potatoes, basic curry (eg stock and curry powder) *With Default survey fat (FROM MO 600035803 TO ST 400001182)	21
R1667	Curry, no, chicken, basic curry (eg stock and curry powder)	21
R1684	Curry,no, potatoes, tikka masala *With Default survey fat (FROM MO 600035810 TO ST 400001181)	21
R1702	Curry, no, chicken, tandori	21
R1794	Dals, no, red lentils, yes *With Default survey fat (FROM MO 600048486 TO ST 400001519)	21
R1805	Dals, no, mung beans, yes *With Default survey fat (FROM MO 600048480 TO ST 400001516)	21
R1878	Dals, no, chickpeas, no *With No fat used (FROM MO 600048472 TO ST 400001511)	21
R1889	Dals, no, black gram/ white gram/ urad dals, no	21
R1918	Dals, no, other, yes	21
R1920	Curry, no, vegetarian (lentils / beans), korma	21
R1925	Curry, no, beef, basic curry (eg stock and curry powder)	21
R1926	Curry, no, beef, thai green / red	21
R1927	Curry, no, includes meat/poultry/fish, beef, no vegetables, basic curry (e.g curry powder and stock) *With Default survey fat (FROM MO 600377728	21
R1928	Curry, no, includes meat/poultry/fish, beef, no vegetables, ns as to type, tomato based sauce	21
R1929	Curry, no, includes meat/poultry/fish, beef, no vegetables, tikka masala	21
R1962	Curry, no, vegetarian (lentils / beans), basic curry (eg stock and curry powder)	21
R1999	Dals, no, channa dahl, no	21
R2000	Dals, no, chickpeas, yes	21
R2001	Dals, no, red lentils, no	21
R2003	Curry, no, vegetables only, basic curry (eg stock and curry powder)	21
R2004	Curry,no, potatoes and other vegetables, basic curry (eg stock and curry powder)	21
R2007	Curry, no, vegetables only, ns as to type, tomato based sauce	21
R2166	Curry, no, includes meat/poultry/fish, pork, potato only, basic curry (e.g curry powder and stock)	21
R2315	Curry, no, includes meat/poultry/fish, chicken, no vegetables, basic curry (e.g curry powder and stock)	21
R2316	Curry, no, includes meat/poultry/fish, chicken, no vegetables, basic curry (e.g curry powder and stock) *With Default survey fat (FROM MO 6003779	21
R2317	Curry, no, includes meat/poultry/fish, chicken, no vegetables, korma	21
R2318	Curry, no, includes meat/poultry/fish, chicken, no vegetables, korma *With Default survey fat (FROM MO 600377985 TO ST 400000820)	21
R2319	Curry, no, includes meat/poultry/fish, chicken, potato and other vegetables, basic curry (e.g curry powder and stock) *With Default survey fat (F	21
R2490	Sauce, white, basic ingredients	21
R2502	Sauce,cream based, basic ingredients, cabonara	21
R2503	Sauce,cream based, basic ingredients, creamy mushroom	21
R2504	Sauce,cream based, basic ingredients, honey mustard	21
R2569	Curry, no, seafood (eg prawns), basic curry (eg stock and curry powder)	21
R2641	Sauce, cheese, basic ingredients	21
R2642	Sauce, indian style, other, jar/can, low (<5%)	21
R2643	Sauce, indian style, rogan josh, basic ingredients	21
R2644	Sauce,cream based, bottle/can/jar, cabonara, regular	21
R2645	Sauce,cream based, bottle/can/jar, creamy mushroom, regular	21
R2646	Sauce,creamy, ns as to source, thai curry	21
R2647	Sauce,stir-fry, jar/bottle/can, thai curry	21
R2660	Curry, no, includes meat/poultry/fish, lamb, no vegetables, basic curry (e.g curry powder and stock)	21
R2661	Curry, no, includes meat/poultry/fish, lamb, no vegetables, madras	21
R2662	Curry, no, ns, ns as to type, ns as to type of sauce	21
R2663	Curry, no, includes meat/poultry/fish, lamb, no vegetables, korma	21
R2666	Pasta sauce, cheese based, regular	21
R2667	Pasta sauce, tomato based, creamy	21
R2672	Curry, no, includes meat/poultry/fish, beef, potato only, ns as to type, tomato based sauce	21
R2673	Curry, no, other, other, other sauce	21
R2683	Sauce mix, dry, curry (eg thai)	21
R2884	Pasta sauce, cream based, regular	21
R2898	Sauce, tomato based/pasta sauce, basic ingredients	21
R2907	Curry, no, includes meat/poultry/fish, lamb, no vegetables, ns as to type, cream based sauce	21
R2908	Curry, no, includes meat/poultry/fish, lamb, potato only, ns as to type, cream based sauce	21
R3043	Curry, no, includes meat/poultry/fish, lamb, no vegetables, ns as to type, ns as to sauce	21
R3044	Curry, no, includes meat/poultry/fish, lamb, other vegetables only, basic curry (e.g curry powder and stock)	21
R3046	Curry, no, includes meat/poultry/fish, lamb, vegetables and beans/lentils, basic curry (e.g curry powder and stock)	21
R3048	Curry, no, lamb, ns as to type, ns as to type of sauce	21
R3065	Curry, no, includes meat/poultry/fish, beef, other vegetables only, basic curry (e.g curry powder and stock)	21
R3066	Curry, no, includes meat/poultry/fish, beef, other vegetables only, basic curry (e.g curry powder and stock) *With Default survey fat (FROM MO 60	21
R3067	Curry, no, includes meat/poultry/fish, beef, other vegetables only, ns as to type, ns as to sauce	21
R3068	Curry, no, includes meat/poultry/fish, beef, potato and other vegetables, basic curry (e.g curry powder and stock)	21
R3069	Curry, no, includes meat/poultry/fish, ns as to type of meat, ns as to vegetables, ns as to type, cream based sauce	21
R3070	Sauce, cheese, dry mix	21
R3071	Sauce, white, dry mix	21
R3075	Curry, no, includes meat/poultry/fish, lamb, potato and other vegetables, rogan josh *With No fat used (FROM MO 600377843 TO ST 400002900)	21
R3076	Curry, no, includes meat/poultry/fish, lamb, vegetables and beans/lentils, vindaloo *With Fat NFS (FROM MO 600377871 TO ST 400002908)	21
R3618	Curry, no, includes meat/poultry/fish, beef, potato only, basic curry (e.g curry powder and stock)	21
R3619	Curry, no, includes meat/poultry/fish, lamb, no vegetables, rogan josh *With Oil NFS (FROM MO 600377819 TO ST 400002964)	21
R3620	Curry, no, includes meat/poultry/fish, lamb, other vegetables only, other, cream based sauce	21
R3621	Curry, no, includes meat/poultry/fish, sausage/other processed meat, other, ns as to type, ns as to sauce	21
R3638	Curry, no, includes meat/poultry/fish, sausage/other processed meat, potato and other vegetables, basic curry (e.g curry powder and stock) *With	21
R4203	Curry, no, includes meat/poultry/fish, lamb, no vegetables, bhuna	21
R4715	Curry, no, includes meat/poultry/fish, chicken, potato only, basic curry (e.g curry powder and stock) *With Default survey fat (FROM MO 600377992	21
R4819	Curry, no, includes meat/poultry/fish, beef, no vegetables, vindaloo	21
R4820	Curry, no, includes meat/poultry/fish, other, no vegetables, basic curry (e.g curry powder and stock)	21
R5101	Curry, no, other, thai green / red	21
R5177	Curry, no, includes meat/poultry/fish, chicken, other vegetables only, basic curry (e.g curry powder and stock)	21
R5178	Curry, no, includes meat/poultry/fish, chicken, other vegetables only, basic curry (e.g curry powder and stock) *With Default survey fat (FROM MO	21
R5179	Curry, no, includes meat/poultry/fish, chicken, other vegetables only, other, cream based sauce *With No fat used (FROM MO 600378869 TO ST 400003	21
R5180	Curry, no, includes meat/poultry/fish, chicken, potato and other vegetables, ns as to type, ns as to sauce	21
R5181	Curry, no, includes meat/poultry/fish, chicken, potato and other vegetables, ns as to type, ns as to sauce *With Oil - peanut, olive, canola, ric	21
R5286	Curry,no, potatoes, korma	21
S35	Sauce,pasta,tomato-based,comm.,heated	21
S70	Sauce,simmer,butter chicken,heated	21
H1025	Rogan Josh, Lamb	21
R2658	Sauce, savoury/asian, squeezy pack, honey soy based	22
R2686	Sauce, savoury/asian, basic ingredients, other	22
R2687	Sauce, savoury/asian, basic ingredients, sweet chilli based	22
R2895	Sauce, savoury/asian, basic ingredients, chinese style	22
R2900	Sauce,other(h-o), honey and soy	22
S11	Sauce,soy	22
S22	Sauce,chilli	22
S23	Sauce,hoisin	22
S43	Sauce,black bean	22
S63	Sauce,oyster	22
S69	Sauce,simmer,sweet & sour,heated	22
S71	Sauce,simmer,satay,heated	22
R2681	Sauce mix, dry, cheese	23
R2684	Sauce mix, dry, white	23
R3087	Sauce, nfs	23
R3202	Gravy, packet mix, brown	23
R5135	Pasta dish, yes- dry mix, milk only, regular	24
R5136	Pasta dish, yes- dry mix, milk only, regular *With Default survey fat (FROM MO 600093133 TO ST 400003513)	24
R5137	Pasta dish, yes- dry mix, water and milk, creamy	24
R5138	Pasta dish, yes- dry mix, water and milk, creamy *With Butter (FROM MO 600093138 TO ST 400003518)	24
R5139	Pasta dish, yes- dry mix, water and milk, creamy *With Margarine/table spread (FROM MO 600093138 TO ST 400003519)	24
R5140	Pasta dish, yes- dry mix, water and milk, regular	24
R5141	Pasta dish, yes- dry mix, water and milk, regular *With Butter (FROM MO 600093137 TO ST 400003524)	24
R5142	Pasta dish, yes- dry mix, water and milk, regular *With Margarine/table spread (FROM MO 600093137 TO ST 400003522)	24
R5143	Pasta dish, yes- dry mix, water and milk, regular *With NO FAT - INGREDIENT (FROM MO 600093137 TO ST 400003525)	24
R5144	Pasta dish, yes- dry mix, water only, creamy *With No fat used (FROM MO 600093130 TO ST 400003527)	24
R5145	Pasta dish, yes- dry mix, water only, regular	24
R5146	Pasta dish, yes- dry mix, water only, regular *With Butter (FROM MO 600093129 TO ST 400003529)	24
R5147	Pasta dish, yes- dry mix, water only, regular *With No fat used (FROM MO 600093129 TO ST 400003528)	24
J1001	Margarine spread,Mono canola,70% fat	25
J1002	Margarine,Mono canola,70% fat,'Summer Gold'	25
J1003	Margarine,Mono canola,Light,50% fat	25
J1004	Margarine,Mono canola,50% fat,'Summer Gold Lite'	25
J1005	Margarine,Poly,70% fat	25
J1006	Margarine,Poly,70% fat,reduced salt	25
J1007	Margarine,Poly,60% fat,'Sunrise'	25
J1008	Margarine,Poly,50% fat,'Flora Light'	25
J1009	Margarine,Mono olive bld,75% fat,'Olivani'	25
J1010	Margarine,Mono,70% fat,'Olivio Bertolli Classico'	25
J1011	Margarine,Mono,55% fat,'Olivio Bertolli Light'	25
J1012	Margarine,Mono,55% fat,'Olivani Lite'	25
J1013	Dairy blend,Butter Canola	25
J1014	Margarine Spread, Proactiv, Flora, Fortified A&D	25
J1015	Margarine Spread Pro-Activ, UL Flora, Fort A&D	25
J1018	Margarine Spread,Light, Logical, Forttified A&D	25
J1020	Spread,Rice bran oil,'Alfa one'	25
J1021	Spread,Rice bran oil,Light,'Alfa one'	25
J1022	Spread,Avocado,'Olivani'	25
J1023	Margarine spread,Catering,'Choice'	25
J1027	Margarine, Poly, 65% Fat, Flora Original	25
J16	Margarine,reduced fat	25
R4911	Margarine, no, ns as to type, reduced fat (lite), ns as to salted	25
R4912	Margarine, no, ns as to type, regular fat, ns as to salted	25
R4913	Margarine, no, regular / polyunsaturated (mixed), ns as to fat, ns as to salted	25
R4936	Margarine, no, regular / polyunsaturated (mixed), regular fat, ns as to salted	25
R4937	Table Spread, canola, 60% fat, adjusted recipe	25
R5035	TABLE SPREAD, POLYUNSATURATED, 65% FAT	25
R5036	Table Spread, Country Soft Lite, Adjusted Recipe	25
R5105	Margarine, no, ns as to type, ns as to fat, ns as to salted	25
R5213	Spread, fat nfs (ns if butter or margarine)	25
A1031	Cruskits, lite, 'Arnott's'	26
A1032	Litebread, original, 'Huntley & Palmers'	26
A1033	Crackers, cream, reduced fat, 'Huntley & Palmers'	26
A109	Cracker,high fat	26
A112	Cracker,wholemeal,medium fat	26
A114	Cracker,crispbread,wholemeal	26
A117	Cracker,wholemeal,reduced fat	26
A119	Cracker,`Meal Mates',Griffins	26
A121	Cracker,crispbread,puffed & toasted	26
A135	Cracker,sesame	26
A136	Cracker,cream	26
A137	Cracker,`Snax',Griffins	26
A138	Cracker,`Salada',Arnotts	26
A139	Cracker,`Supreme'	26
A140	Cracker,water,Arnotts	26
A32	Cracker,crispbread,rye	26
A110	Cracker,wholemeal and sesame	27
A115	Cracker,assorted flavours	27
A133	Cracker,crispbread,asstd flvr,Arnotts	27
A134	Cracker,cheese	27
A141	Cracker,`Ryvita',assorted flavours	27
U37	Cheese spread&crispbread,asst flvr,U.TBY	27
A1029	Crispbread,corn,original,'Arnott's'	28
A1034	Rice cracker, plain, composite	28
A1035	Rice cracker, seaweed, 'Sakata'	28
A1036	Rice cracker, seaweed, 'Fantastic'	28
A1037	Rice cracker, seaweed, 'Pams'	28
A116	Cracker,rice/prawn	28
A233	Cracker,rice,BBQ flavours,baked	28
E72	Rice cake,brown rice,plain	28
E77	Rice cake,tangy tmt,sour cream & chives	28
S44	Sauce,tomato	29
R2601	Baked beans, with steak & bacon, ns as to salt	30
R2602	Baked beans, with steak & bacon, standard	30
R2905	Baked beans, with meatballs, canned - standard	30
R4883	Baked beans, with sausages, canned - standard	30
X1004	Baked beans,canned,in Tomato Sauce	30
E1005	Spaghetti,in tomato sauce,canned	31
R3728	Spaghetti,canned (in tomato sauce), cheesy, standard	31
R3729	Spaghetti,canned (in tomato sauce), with meatballs, standard	31
R4117	Spaghetti,canned (in tomato sauce), with sausages, standard	31
M49	Beef,schnitzel,crumbed,fried	32
N57	Nugget,chicken,crumbed,fried	32
N58	Nugget,chicken,crumbed,baked	32
N76	Nugget,chicken,battered,baked	32
N77	Nugget,chicken,battered,fried	32
R1218	Chicken, other (more options), schnitzel, grilled/dry-fried, coated	32
R1219	Chicken, patty/finger/stick, no additions, crumbed	32
R1374	Chicken, other (more options), schnitzel, baked/roasted, coated	32
R1375	Chicken, thigh, deep fried, skin eaten, coated-eaten	32
R1498	Chicken, thigh, baked/roasted, skin eaten, coated-eaten *With Default survey fat (FROM MO 700003295 TO ST 400000692)	32
R1657	Chicken, thigh, deep fried, skin remove before cooked, coated-eaten	32
R1666	Chicken,ns as to part, grilled/dry fried, skin remove before cooked, coated-eaten	32
R1668	Chicken, patty/finger/stick, no additions, crumbed *With NO FAT - INGREDIENT (FROM MO 700003260 TO ST 400001318)	32
R1669	Chicken, breast, deep fried, skin eaten, coated-eaten	32
R1672	Chicken, drumstick, deep fried, skin eaten, coated-eaten *With Fat NFS (FROM MO 700003052 TO ST 400000190)	32
R1673	Chicken, drumstick, deep fried, skin eaten, coated-eaten *With Default survey fat (FROM MO 700003052 TO ST 400000736)	32
R1674	Chicken,breast (includes sliced), grilled/dry-fried, skin remove before cooked, coated-eaten	32
R1678	Chicken,breast (includes sliced), panfried/ stir-fried/ sauteed, skin remove before cooked, coated-eaten *With Oil - peanut, olive, canola, riceb	32
R1745	Chicken, breast, deep fried, skin remove before cooked, coated-eaten *With NO FAT - INGREDIENT (FROM MO 700002984 TO ST 400001317)	32
R1932	Beef,schnitzel, pan fried/stirfried/sauteed, coated -eaten *With NO FAT - INGREDIENT (FROM MO 600023439 TO ST 400001938)	32
R1933	Beef,schnitzel, pan fried/stirfried/sauteed, coated -eaten *With Oil - peanut, olive, canola, ricebran (FROM MO 600023439 TO ST 400001931)	32
R1934	Beef,schnitzel, pan fried/stirfried/sauteed, coated -eaten *With Default survey fat (FROM MO 600023439 TO ST 400001932)	32
R2953	Chicken,thigh, panfried/stir fried/sauteed, skin remove before cooked, coated-eaten	32
R2958	Chicken,thigh, panfried/stir fried/sauteed, skin remove before cooked, coated-eaten *With Oil - peanut, olive, canola, ricebran (FROM MO 60001735	32
R3617	Beef,schnitzel, steamed/microwaved, coated -eaten *With NO FAT - INGREDIENT (FROM MO 600075560 TO ST 400002957)	32
R3629	Chicken, thigh, deep fried, skin eaten, coated-eaten *With Oil NFS (FROM MO 700003279 TO ST 400003294)	32
R3642	Meat,schnitzel, pan fried/stir fried/sauteed, coated- eaten *With Oil - peanut, olive, canola, ricebran (FROM MO 600025219 TO ST 400003001)	32
R3689	Chicken, breast, baked/roasted, skin eaten, coated-eaten	32
R3690	Chicken, breast, baked/roasted, skin eaten, coated-eaten *With NO FAT - INGREDIENT (FROM MO 700002996 TO ST 400003211)	32
R3694	Chicken, breast, baked/roasted, skin remove before cooked, coated-eaten	32
R3695	Chicken, breast, baked/roasted, skin remove before cooked, coated-eaten *With NO FAT - INGREDIENT (FROM MO 700003000 TO ST 400003223)	32
R3696	Chicken, breast, baked/roasted, skin remove before cooked, coated-eaten *With Oil - peanut, olive, canola, ricebran (FROM MO 700003000 TO ST 4000	32
R4889	Chicken, other, schnitzel (crumbed)	32
R4900	Cordon bleu, chicken, baked/roasted	32
R4901	Cordon bleu, chicken, baked/roasted *With No fat used (FROM MO 700003740 TO ST 400003404)	32
R4902	Cordon bleu, chicken, panfried/stir fried/sauteed *With Oil - peanut, olive, canola, ricebran (FROM MO 600030356 TO ST 400003405)	32
R4920	Chicken, breast, deep fried, skin remove before cooked, coated-eaten *With Default survey fat (FROM MO 700002984 TO ST 400002602)	32
R4925	Chicken, drumstick, baked/roasted, skin eaten, coated-eaten	32
R4926	Chicken, drumstick, baked/roasted, skin eaten, coated-eaten *With Default survey fat (FROM MO 700003067 TO ST 400003411)	32
R4927	Chicken, drumstick, baked/roasted, skin remove before cooked, coated-eaten *With Oil - peanut, olive, canola, ricebran (FROM MO 700003071 TO ST 4	32
R4931	Chicken,drumstick, grilled/dry-fried, skin eaten, coated-eaten *With No fat used (FROM MO 600024754 TO ST 400003407)	32
R4932	Chicken,drumstick, panfried/stir-fried/sauteed, ns as to skin, coated-eaten *With Oil - peanut, olive, canola, ricebran (FROM MO 600017321 TO ST	32
R4933	Chicken,drumstick, panfried/stir-fried/sauteed, skin eaten, coated-eaten *With Oil - peanut, olive, canola, ricebran (FROM MO 600017309 TO ST 400	32
R5006	Chicken, other (more options), nibbles, deep fried, coated, eaten, skin eaten *With Default survey fat (FROM MO 600380244 TO ST 400000964)	32
R5010	Chicken, patty/finger/stick, no additions, crumbed *With Default survey fat (FROM MO 700003260 TO ST 400000762)	32
R5047	Chicken,breast (includes sliced), grilled/dry-fried, skin eaten, coated-eaten	32
R5050	Chicken,breast, stuffed and coated, garlic butter, baked/roasted	32
R5051	Chicken,breast, stuffed and coated, other, grilled/dry fried	32
R5104	Chicken, other (more options), nibbles, baked/roasted, coated, eaten, skin eaten *With Oil - peanut, olive, canola, ricebran (FROM MO 600380228 T	32
H194	Fish,fillet,crumbed,frozen,baked	33
H195	Fish,fillet,crumbed,frozen,fried	33
H22	Fish,battered,deep fried	33
H57	Fish,cake,baked	33
H58	Fish,cake,grilled	33
H61	Fish,fingers,baked	33
H65	Fish,fingers,deep fried in peanut oil	33
R1278	Fish finger, battered, grilled/dry fried	33
R1307	Fish finger, battered, pan fried	33
R1308	Fish finger, crumbed, pan fried *With Default survey fat (FROM MO 600024682 TO ST 400000462)	33
R1309	Fish nuggets, pan fried	33
R1310	Fish cake, bought ready to eat, baked/ roasted, plain *With Default survey fat (FROM MO 600091854 TO ST 400000446)	33
R1311	Fish cake, bought ready to eat, deep fried, plain *With Default survey fat (FROM MO 600091851 TO ST 400000451)	33
R1312	Fish cake, bought ready to eat, pan fried, plain *With Oil - peanut, olive, canola, ricebran (FROM MO 600091848 TO ST 400000025)	33
R1313	Fish cake, bought ready to eat, pan fried, plain *With Default survey fat (FROM MO 600091848 TO ST 400000454)	33
R1434	Fish cake, bought ready to eat, microwaved, with cheese layer	33
R1436	Fish, hoki, crumbed fillet, grilled/dry fried, ns as to fat content, plain (crumb only)	33
R1446	Fish, ns as to type, crumbed fillet, baked / roasted	33
R1459	Fish, product (eg finger), fillet-crumbed, deep fried	33
R1460	Fish, product (eg finger), fillet-crumbed, grilled/dry fried	33
R1461	Fish, product (eg finger), finger, baked / roasted	33
R1462	Fish, product (eg finger), finger, cooked, nfs	33
R1540	Fish, hoki, crumbed fillet, baked / roasted, lite / reduced fat	33
R1542	Fish, hoki, crumbed fillet, baked / roasted, ns as to fat content, plain (crumb only) *With Default survey fat (FROM MO 700005700 TO ST 400000485	33
R1545	Fish, ns as to type, crumbed fillet, deep fried *With Fat NFS (FROM MO 700005785 TO ST 400000235)	33
R1546	Fish, ns as to type, crumbed fillet, deep fried *With Default survey fat (FROM MO 700005785 TO ST 400000501)	33
R1547	Fish, ns as to type, crumbed fillet, grilled/dry fried	33
R1548	Fish, ns as to type, crumbed fillet, ns as to cooking method *With Default survey fat (FROM MO 700005790 TO ST 400000504)	33
R1613	Fish cake, bought ready to eat, pan fried, plain *With NO FAT - INGREDIENT (FROM MO 600091848 TO ST 400001360)	33
R1620	Fish,cod, blue, baked/roasted, crumbed, coating eaten *With Fat NFS (FROM MO 600020607 TO ST 400000314)	33
R1688	Fish,ns as to type, crumbed fillet, pan fried *With Default survey fat (FROM MO 600021073 TO ST 400001558)	33
R1689	Fish,ns as to type, crumbed fillet, steamed/ microwaved *With No fat used (FROM MO 600051284 TO ST 400001564)	33
R1693	Fish,hoki, crumbed fillet, pan fried, regular, plain (crumb only) *With Default survey fat (FROM MO 600021009 TO ST 400001530)	33
R1799	Fish, hoki, crumbed fillet, deep fried, regular, plain (crumb only) *With Default survey fat (FROM MO 700005689 TO ST 400001512)	33
R1870	Fish,product (eg finger), fillet-crumbed, pan fried *With Default survey fat (FROM MO 600021892 TO ST 400001895)	33
R1991	Fish, hoki, crumbed fillet, baked / roasted, regular, plain (crumb only) *With No fat used (FROM MO 700005696 TO ST 400000405)	33
R1992	Fish, hoki, crumbed fillet, baked / roasted, regular, plain (crumb only) *With Default survey fat (FROM MO 700005696 TO ST 400000488)	33
R2092	Fish, hoki, battered fillet, baked / roasted	33
R2093	Fish, hoki, battered fillet, deep fried *With Fat NFS (FROM MO 700005725 TO ST 400000223)	33
R2094	Fish, hoki, battered fillet, deep fried *With Default survey fat (FROM MO 700005725 TO ST 400000483)	33
R2095	Fish, hoki, crumbed fillet, baked / roasted, regular, with a layer of sauce *With No fat used (FROM MO 700005697 TO ST 400002105)	33
R2100	Squid, battered, deep-fried *With Default survey fat (FROM MO 700013775 TO ST 400002059)	33
R2101	Squid, crumbed, deep fried *With Default survey fat (FROM MO 700013777 TO ST 400002066)	33
R2106	Fish, ns as to type, battered fillet, baked / roasted *With Default survey fat (FROM MO 700005793 TO ST 400000498)	33
R2107	Fish, ns as to type, battered fillet, deep fried *With Fat NFS (FROM MO 700005791 TO ST 400000410)	33
R2108	Fish, ns as to type, battered fillet, deep fried *With NS as to fat added (FROM MO 700005791 TO ST 400000413)	33
R2109	Fish, ns as to type, battered fillet, deep fried *With Oil - peanut, olive, canola, ricebran (FROM MO 700005791 TO ST 400000412)	33
R2110	Fish, ns as to type, battered fillet, deep fried *With Oil NFS (FROM MO 700005791 TO ST 400000411)	33
R2114	Fish croquette, pan fried	33
R2139	Fish,ns as to type, battered fillet, pan fried *With Oil - peanut, olive, canola, ricebran (FROM MO 600021074 TO ST 400001557)	33
R2142	Fish,hoki, battered fillet, pan fried/stir-fried *With Oil - peanut, olive, canola, ricebran (FROM MO 600051133 TO ST 400000307)	33
R2143	Fish,hoki, crumbed fillet, pan fried, regular, with a layer of sauce	33
R2421	Fish, hoki, crumbed fillet, baked / roasted, regular, with a layer of sauce *With Oil - peanut, olive, canola, ricebran (FROM MO 700005697 TO ST	33
R2636	Fish,product (eg finger), burger (patty only), pan fried	33
R2637	Fish,product (eg finger), cake, pan fried	33
R2726	Fish,cod, blue, deep fried, battered, coating eaten *With Default survey fat (FROM MO 600020549 TO ST 400000549)	33
R4665	Fish, hoki, crumbed fillet, grilled/dry fried, regular, plain (crumb only) *With No fat used (FROM MO 700005703 TO ST 400000406)	33
R4666	Fish, hoki, crumbed fillet, grilled/dry fried, regular, plain (crumb only) *With Default survey fat (FROM MO 700005703 TO ST 400000493)	33
R4999	Squid, crumbed, pan fried *With Default survey fat (FROM MO 600022705 TO ST 400002071)	33
E126	Lasagne,`Topper',frozen meal	34
E127	Lasagne,beef,frozen meal	34
E129	Macaroni cheese,frozen meal	34
R2753	Shepherds pie, ready-made frozen meal	34
R3462	Rice dish, risotto (from packet), chicken, no additions *With No fat used (FROM MO 600117256 TO ST 400003065)	34
R3463	Rice dish, risotto (from packet), chinese, chicken *With No fat used (FROM MO 600117303 TO ST 400003062)	34
R3464	Rice dish, risotto (from packet), chinese, no additions *With Margarine/table spread (FROM MO 600117300 TO ST 400003067)	34
R3465	Rice dish, risotto (from packet), chinese, no additions *With No fat used (FROM MO 600117300 TO ST 400003066)	34
R3466	Rice dish, risotto (from packet), indian, no additions	34
R3467	Rice dish, risotto (from packet), mushroom, no additions *With Butter (FROM MO 600117245 TO ST 400003071)	34
R3468	Rice dish, risotto (from packet), mushroom, no additions *With No fat used (FROM MO 600117245 TO ST 400003072)	34
R3469	Rice dish, risotto (from packet), other, no additions *With No fat used (FROM MO 600117333 TO ST 400003070)	34
R3470	Rice dish, risotto (from packet), roast beef, no additions *With Margarine/table spread (FROM MO 600117267 TO ST 400003074)	34
R3471	Rice dish, risotto (from packet), roast beef, no additions *With NO FAT - INGREDIENT (FROM MO 600117267 TO ST 400003073)	34
R3472	Rice dish, risotto (from packet), roast beef, no additions *With Oil - other (FROM MO 600117267 TO ST 400003075)	34
R3473	Rice dish, risotto (from packet), roasted vegetable, no additions *With NO FAT - INGREDIENT (FROM MO 600117278 TO ST 400003063)	34
R3557	Rice dish, risotto (from packet), chicken, other *With NO FAT - INGREDIENT (FROM MO 600117266 TO ST 400003078)	34
R3558	Rice dish, risotto (from packet), chicken, vegetables only	34
R3559	Rice dish, risotto (from packet), chinese, chicken and vegetables	34
R3560	Rice dish, risotto (from packet), chinese, egg and vegetables	34
R3561	Rice dish, risotto (from packet), chinese, vegetables only	34
R3562	Rice dish, uncle ben's express rice, chinese style rice	34
R3942	Tuna fish, canned, 'ready-to-eat' - with rice & vegetables	34
R4398	Rice dish, risotto (from packet), roast beef, meat and vegtables *With Oil - other (FROM MO 600117269 TO ST 400003083)	34
R4399	Rice dish, risotto (from packet), chicken, meat and vegtables *With Oil - peanut, olive, canola, ricebran (FROM MO 600117258 TO ST 400003077)	34
R4858	Rice dish, risotto (from packet), mushroom, meat and vegtables *With Fat NFS (FROM MO 600117247 TO ST 400003082)	34
H176	Pizza,frozen,premium,meat lovers,baked	35
H178	Pizza,frzn,reg,hawaiian & supreme,bkd	35
H179	Pizza,frzn,individual size,hawaiian bkd	35
H180	Pizza,fr,reg,hawaiian/combination,bkd	35
H189	Pizza,meat,large,baked,comm,thick crust	35
H190	Pizza,BBQchic,large,bkd,comm,thick crust	35
H191	Pizza,hawaiian,lge,bkd,comm,thick crust	35
H192	Pizza,vegetarian,lge,bkd,comm,thickcrust	35
H34	Pizza,ham & pineapple,P'Hut,thin crust	35
H36	Pizza,supreme,large,bkd,comm,thick crust	35
R3334	Pizza,from a packet (eg frozen), bbq chicken, thin crust	35
R3864	Pizza,from a packet (eg frozen), cranberry, chicken, camembert, thin crust	35
999999999	Zero Nutrients
A1	Biscuit,chocolate coated
A10	Biscuit,semi-sweet
A11	Biscuit,short-sweet
A113	Muffin,fruit,toasted
A12	Biscuit,wafer,raspberry,cream filled
A130	Bun,iced
A131	Bun,spiced
A142	Cookies,`Cookie Time',original
A143	Pizza base
A145	Cookies,`Cookie Time',apricot,ygt coated
A146	Biscuits,`Arrowroot'
A147	Biscuit,iced,`Hundred&Thousands'
A148	Biscuit,`Afghan'
A151	Maori bread,white,fried
A19	Bread,white,crumbs,dried
A215	Biscuit,chocolate base,`Thins'
A216	Biscuit,multi-layer crm filled choc coat
A217	Cookie,oat & fruit
A219	Biscuit,wafers,chocolate & vanilla
A235	Bread,pita,garlic butter,pre-packaged
A25	Bun,currant
A27	Cake,Madeira
A3	Biscuit,chocolate base,`Digestive/Wheat'
A34	Doughnut,ring
A4	Biscuit,plain,`Digestive'
A5	Biscuit,`Gingernut'
A56	Bread,Chinese,steamed
A58	Chapati,homemade
A61	Biscuit,cookie,chocolate chip
A62	Biscuit,`Krispie'
A63	Biscuit,shortbread,retail
A64	Biscuit,`Malt'
A65	Biscuit,`Shrewsbury'
A66	Cookie,peanut brownie
A67	Biscuit,chocolate cream
A68	Biscuit,flat fruit
A69	Biscuit,`Fruit Finger'
A7	Biscuit,oatcake
A70	Biscuit,fruit,`Digestive'
A71	Biscuit,chocolate coated,`Mallowpuff'
A72	Biscuit,chocolate coated,`Toffee Pop'
A73	Biscuit,coconut type,chocolate coated
A74	Biscuit,chocolate coated,mint
A75	Biscuit,layered,cream,chocolate coated
A76	Biscuit,chocolate coated,`Squiggles'
A8	Biscuit,plain,water
A81	Biscuit,Anzac,home-made
A82	Biscuit,`Cabin',hard,Pacific Island
A9	Biscuit,plain,cream
A91	Biscuit,basic,NZ recipe
A93	Biscuit,basic,British recipe
A96	Muffin,assorted flavours,toasted
B1001	Beer,New Zealand,4% alcohol
B1003	Liqueur,cream based
B12	Cider,sweet
B13	Cider,vintage
B17	Port
B18	Sherry,dry
B19	Sherry,medium
B2	Beer,standard draught and lager
B20	Sherry,sweet
B21	Spirits,70 proof
B23	Vermouth,sweet
B24	Wine,red,dry
B26	Wine,white,dry
B27	Wine,white,medium
B28	Wine,white,sparkling
B29	Wine,white,sweet
B30	Beer,reduced alcohol
B33	Beer,premium draught and lager
B34	Wine,red,medium
B35	Beer,low alcohol
B40	Sake,dry
B9	Beer,stout,bottled
C1	`Bournvita',powder
C100	Drink flavour,asst,powder,`Refresh'
C1002	Rice milk,calcium fortified, 'Vitasoy'
C1003	Rice milk, protein, fortified 'Vitasoy'
C1007	Rice milk,organic,'Signature range'
C1009	Rice milk, 'Rice Dream', composite, fortified
C1012	Soy Drink, Creamy Original, Vitasoy
C1013	Soy Drink,Calci-Plus High Fibre,Vitasoy,fortified
C1015	Cranberry juice,cocktail,bottled
C1016	Cranberry juice,unsweetened
C1019	'Milo',powder,composite,ANS09
C102	Juice drink,orange,Pinto
C1020	Smoothie, fruit with spirulina, fortified
C1022	Smoothie,berry fruit, fortified
C1023	Smoothie,feijoa, fortified 'Simply squeezed'
C1024	Smoothie,feijoa, fortified 'SeJuice'
C1026	Kava,beverage
C1027	Therapeutic meal replacements,shake,'Fortisip'
C103	Juice,orange,unsw,Citrus Tree
C104	Juice,`Nature's Blend',Citrus Tree
C107	Juice,apple&blackcurrant,`Fresh Up'
C11	Juice,grapefruit,sweetened
C111	Juice,crisp apple,`Fresh Up'
C112	Juice,grapefruit,`McCoy'
C113	Juice,orange,`McCoy'
C114	Juice,pineapple,Golden Circle
C118	Juice,dark grape,McCoy
C119	Juice,orange,Pams
C12	Juice,grapefruit,unsweetened
C120	Juice,mango & calamansi,`Just Juice'
C123	Juice,orange,peach,pashfruit`Just Juice'
C124	Juice,orange,Golden Circle
C125	Juice conc,blackcurrant,unsw,Barkers
C126	Fruit drink,pineapple&mango,G-Circle
C127	Fruit drink,`Tropical Punch',G-Circle
C128	Juice drink,orange,Golden Circle
C129	Fruit drink,`Golden Pash',Golden Circle
C138	Drink flvr,`Vitafresh',powder,Hansell's
C139	`Complan',assorted flavours,powder
C14	Juice,orange,unsweetened
C143	Fruit drink `E2'
C144	Fruit Drink,`V Drink'
C15	Juice,pineapple
C151	`Mizone',asstd flvrs,fort,frt water
C158	Ginger ale
C16	Juice,tomato,McCoy
C166	Soy drink,`So Good Essential,Sanitarium
C17	Soft drink,lemonade
C18	`Lucozade'
C2	Soft drink,'Coca-Cola'
C20	`Ovaltine',powder
C21	Drink,blackcurrant,concentrate,`Ribena'
C24	Tea,Indian,infused
C25	Soft drink,`Cola',diet
C26	Juice,grape
C27	Soft drink,lemonade,diet
C29	Soy drink,`So Good'
C3	Cocoa,powder
C30	Soy drink,`So Good Lite'
C31	Juice concentrate,app&orange,`Fresh Up'
C32	Juice concentrate,apple&mango,`Fresh Up'
C34	Juice,apple and orange,unsw,`Fresh Up'
C35	Juice,app,apricot&orange,unsw,`Fresh Up'
C36	Juice,apple,old fashd,unsw,`Fresh Up'
C37	Juice,orange & mango,`Just Juice'
C38	Juice,orange & apple,unsw,`Just Juice'
C39	Juice,tropical with apple base
C4	Coffee,brewed
C40	Water,municipal
C41	Water,New Zealand,bottled
C45	Juice,apple and mango,unsw,`Fresh Up'
C46	Juice,apple,unsweetened,`Fresh Up'
C47	Soft drink,orange flavour
C49	Drink flavour,o/mango,low energy,powder
C5	Coffee,instant,powder
C53	Drink concentrate,orange,diluted,sugar
C54	Fruit drink concentrate,orange & mango
C55	Drink concentrate,orange
C58	Drink flavour,lemon barley,diluted
C6	Coffee and chicory essence
C60	Fruit drink concentrate,o/mango,diluted
C62	Drink concentrate,orange,low energy
C63	Drink flavour,orange,low energy,powder
C64	Drink flavour,o/mango,low energy,diluted
C65	Drink conc,orange,low energy,diluted
C74	`Nesquik',powder
C75	Coffee,instant,decaffeinated,powder
C76	Tea,herbal,ready to drink
C77	Coffee substitute,cereal grain beverage
C78	Tea,fruit,ready to drink
C79	Water,tonic,carbonated
C8	Cordial concentrate,syrup,lime
C80	Juice,lime,unsweetened,canned
C81	Soft drink,soda water
C82	Tea,instant,lemon flvr,sweetened,powder
C83	`Powerade',powder
C84	`Powerade',liquid
C87	Coffee,espresso,brewed
C88	Coffee,instant,capp-flvr,w/sugar,powder
C89	Tea,black,infused,weak
C9	Chocolate,drinking,powder
C90	Carrot juice,canned
C91	Soy drink,`Calci plus',Vitasoy
C93	Cordial,blackcurrant syrup,Barkers
C94	Cordial,blackcurrant&honey syrup,B-Halls
C95	Cordial,lemon&barley syrup,Baker-Halls
C96	Cordial,orange&barley syrup,Baker-Halls
C97	Cordial,lemon&barley syrup,Barkers
C98	Cordial,lemon&honey syrup,Barkers
C99	Drink flavour,assorted,powder,`Raro'
D1017	Wheat,Puffed,Sanitarium
D15	Wheat puffs,honey coated,Sanitarium
D22	Porridge,prepared with water
D26	`Fruitful Porridge',cooked,Hubbards
D8	Porridge,prepared with milk
D9	Porridge,prep w/ milk&water,salt added
E1013	Noodles,'2 minute Extra Delicious',Maggi
E1020	Wheat, sprouted
E1022	Oats,whole grain,toasted
E1024	Quinoa, uncooked
E1025	Quinoa, cooked
E1033	Crispy noodles
E1042	Oats, Rolled, Raw, Australia
E111	Wheat bran
E112	Wheat germ
E12	Flour,soy,full fat
E120	Pasta,plain,boiled
E121	Pasta,wholemeal,boiled
E131	Couscous, cooked
E134	Rice, white, steamed, Thai restaurant
E135	Rice,basmati,cooked,Indian restaurant
E17	Flour,wheat,white,standard,U.N.I
E19	Macaroni,boiled
E2	Barley,whole grain flakes,raw
E23	Oat bran
E24	Oats,whole grain,raw
E25	Oats,rolled,raw
E27	Rice,white,polished,boiled
E3	Barley,pearl,boiled
E31	Spaghetti,boiled
E34	Tapioca,raw
E35	Wheat,whole grain,raw,North Island
E39	Noodles,egg,boiled
E4	Barley,pearl,raw
E40	Noodles,egg,fried
E41	Rice,brown
E42	Rice,brown,boiled
E43	Yoghurt,soy
E44	Tofu
E46	Flour,wheat,wholemeal
E51	Bulgur,dry
E52	Flour,cassava
E55	Pasta,fresh,cooked,assorted type
E57	Ravioli,fresh,beef and pork,cooked
E6	Custard powder
E65	Noodles,rice,boiled
E7	Flour,arrowroot
E76	Rice cake,original
E81	Noodles,instant,boiled,water drained
E82	Noodles,instant,uncooked
E9	Flour,cornflour
E99	Cornmeal,whole,yellow
F100	Cream,sour,light
F102	Milk,UHT,light
F1025	Milk,whole,3.3% fat,Gis,May,Gisborne fresh
F1028	Milk,whole,3.3% fat,Composite
F103	Milk,UHT,trim
F1035	Milk,trim,0.5% fat,Composite
F1042	Milk,lite,1.5% fat,Composite
F1045	Milk,Super,Xtra,Ultra trim,0.3% fat,Composite
F1046	Butter, salted
F1047	Butter,salted,Fonterra
F1050	Butter,unsalted,'Mainland'
F1051	Butter,spreadable,'Fernleaf-semisoft'
F1052	Yoghurt,Greek Style,Fresh'n'Fruity
F1053	Yoghurt,Greek,DeWinkel
F1054	Yoghurt,Greek Style,Yoplait
F1055	Yoghurt,Greek Style
F1056	Cottage Cheese,Light,1% fat
F1058	Milkshake,assorted flavours, McDonalds
F1059	Milk,1% fat,'Anlene',fortified
F1061	Creme fraiche
F1063	Fromage frais, vanilla creme, 'Fruche'
F1068	Milk,2% fat,Anchor,
F1069	Whey Protein Concentrate (WPC 80)
F11	Cheese,cottage
F110	Ice cream,`Jelly Tip'
F111	Ice cream,`Hokey Pokey'
F112	Ice cream,creamy,`Hokey Pokey'
F113	Ice cream,`Paddle Pop',chocolate flavour
F114	Ice cream,`Paddle Pop',assorted flavours
F115	Dessert,dairy food,assorted flavours
F116	Yoghurt,Yoplait`Lite'asst frt,low f,swt
F117	Yoghurt,plain,reduced fat,sweetened
F118	Ice Cream,creamy,fruit ripple
F119	Ice Cream,fruit ripple
F12	Cheese,cream
F122	Ice cream,vanilla,low fat
F13	Cheese,danish blue type
F16	Cheese,gouda
F18	Cheese,parmesan,powder
F20	Cheese,spread
F22	Cream,reduced fat
F23	Cream,sour,cultured
F24	Cream,standard
F25	Cream,whipping,UHT
F27	Ice cream,vanilla,economy
F28	Ice cream,vanilla,standard
F29	Ice cream,vanilla,premium
F31	Milk,sweetened,condensed,whole
F33	Milk,fluid,whole
F35	Milk,powder,instant,non-fat
F36	Milk,powder,skim
F37	Milk,powder,whole
F4	Cheese,blue vein
F42	Milk,UHT,chocolate flavour
F43	Milk,UHT,standardised
F44	Milk,UHT,strawberry flavour
F47	Milk shake,chocolate flavour,McDonald's
F48	Milk shake,strawberry flavour,McDonald's
F5	Cheese,camembert
F52	Milk,goat,whole
F55	Yoghurt,asst fruits & flvr,red fat,swt
F56	Yoghurt,asst fruits,low fat,sweetened
F57	Yoghurt,plain,unsweetened
F58	Cheese,feta
F59	Cheese,ricotta
F60	Ice cream,reduced energy
F69	Cheese,cream,reduced fat (16%)
F70	Dessert,dairy food,chocolate flavour
F71	Yoghurt,berry,low fat,art sweetened
F75	Ice cream,`Maple Walnut',premium
F77	Yoghurt,apricot,frozen
F78	Ice cream,soft serve
F81	Yoghurt,strawberry,low fat
F83	Yoghurt,asst fruits & flavours,sweetened
F84	Yoghurt,plain,low fat,unsweetened
F85	Cheese,gruyere
F86	Cheese,parmesan,ungrated
F87	Ice cream w/frt sorbet shell,`Paradiso'
F88	Premium ice cream cone,choc,Movenpick
F89	Ice cream,exqu flvr,in bisc crh,`Moritz'
F91	Cheese,swiss
F96	Whey drink,`Alfa Lite',powder
F97	Cheese spread,full,Philadelphia
F98	Cheese spread,lite,Philadelphia
F99	Cream,double,brie
G1001	Egg,chicken, boiled
G1003	Egg, poached
G1008	Egg,whole, raw
G1011	Egg,white, cooked
G1013	Egg,whole,fried wo fat
G1014	Egg,yolk, cooked
H1006	Savoury,potato top,pastry base,party size
H1032	Samosa, veg filled, deep fried, retail
H1033	Wonton, pork filled, frozen, deep fried, retail
H1035	Samosa, Veg filled, Baked, Retail
H1039	Potato,fries,independant shops,straight cut (2009)
H1041	Potato,fries,KFC(2009)
H1042	Potato,fries,McDonalds(2009)
H1044	Sausage roll,party size,baked
H1045	Potato and Gravy,KFC
H1046	Potato, fries, Burger King (2009)
H1048	Potato, fries, Burger Fuel (2009)
H1049	Potato, fries, Independant Shop All (2009)
H11	Burger,`Quarter Pounder',McDonald's
H125	Pork,spare ribs,barbecue sauce
H131	Beef,with black bean sauce
H14	Chicken,crumbed,KFC
H15	Chicken,crumbed fried,rib,KFC
H151	Pancakes,McDonald's
H152	Potato,hashbrown,McDonald's
H159	Nugget,chicken,McDonald's
H16	Chicken,crumbed fried,wing,KFC
H160	Cone,wafer,McDonald's
H17	Chicken,crumbed fried,breast,KFC
H170	`McMuffin',egg,McDonald's
H172	Chow mein,beef,lean & fat,stir-fried
H18	Chicken,crumbed fried,drumstick,KFC
H181	Potato,wedges,KFC,skin off,spiced
H19	Chicken,crumbed fried,thigh,KFC
H20	Coleslaw,KFC
H204	Spring roll,trad,w/ meat,comm,baked
H206	Spring roll,noodles,w/chic,comm,baked
H209	Spring roll,curry rice,w/ meat,comm,bkd
H211	Spring roll,vegetarian,commercial,baked
H212	Spring roll,trad,w/ meat,comm,deep fried
H214	Spring roll,noodles,w/chic,deep fried
H215	Spring roll,vegetarian,comm,deep fried
H24	Burger,`Filet-o-Fish',McDonald's
H25	Gravy,KFC
H27	Pie,apple,McDonald's
H32	Pizza,deluxe cheese,P'Hut,thin crust
H33	Pizza,four toppings,P'Hut,thin crust
H35	Pizza,single topping,P'Hut
H38	Pizza,supreme,medium,thick,P'Hut
H39	Pizza,supreme,medium,thin,P'Hut
H4	Burger,cheese,McDonald's
H40	Pizza,supreme,regular,P'Hut,thick crust
H41	Pizza,supreme,regular,P'Hut,thin crust
H42	Pizza,three toppings,thin,P'Hut
H54	Sundae,caramel,McDonald's
H55	Sundae,chocolate,McDonald's
H56	Sundae,strawberry,McDonald's
H7	Burger,hamburger,McDonald's
H72	Chow mein,beef
H8	Burger,`Big Mac',McDonald's
J10	Olive oil
J1024	Oil,rice bran
J11	Oil,palm
J12	Oil,rapeseed
J13	Oil,canola
J14	Oil,safflower
J15	Oil,soybean
J19	Oil,sunflower
J2	Oil,coconut
J24	Oil,sesame
J29	Oil,vegetable,blend,salad
J31	Oil,vegetable,blend
J32	Oil,vegetable,blend,frying
J39	Chefade
J60	Oil,avocado
J61	Flaxseed oil
J9	Oil,peanut,groundnut & arachis
K10	Cod,flesh,steamed
K103	Mackerel,Jack,T.novaezelandiae,flesh,raw
K109	Grey Mullet,flesh,raw
K129	Hoki,smoked,flesh,poached
K143	Cardinal fish,flesh,raw
K153	Tuna,Skipjack,canned in brine, Drained
K167	Salmon,flesh,smoked,export quality
K177	Tuna,Skipjack,flesh,raw
K178	Fish,dried and salted
K179	Eel,smoked
K181	Anchovy,canned in oil,drained
K182	Sardines in tomato sauce,canned
K183	Tuna,canned in brine,drained
K184	Mackerel,canned,drained
K187	Tuna,in oil,canned,drained
K188	Salmon,Atlantic,fillet,raw
K40	Salmon,Red,canned
K41	Sardines,fish & oil,canned
K42	Sardines,drained solids,canned
K44	Snapper,flesh,raw
K47	Tarakihi,flesh,raw
K48	Trevally,flesh,raw
K52	Tuna,Skipjack,canned in oil, Drained
K56	Flounder,flesh,baked
K58	Flounder,flesh,grilled
K59	Flounder,flesh,microwaved
K62	Hoki,flesh,grilled
K64	Tarakihi,flesh,baked
K66	Tarakihi,flesh,grilled
K91	Snapper,flesh,grilled
K92	Snapper,flesh,microwaved
L100	Mangoes,fruit and syrup,canned
L101	Mango,flesh,fresh
L1018	Grapes, red or green, European type, raw
L1023	Cranberry, dried, sweetened
L105	Melon,Honeydew,flesh,fresh
L106	Melon,Rock,comb. cultivars,flesh,fresh
L111	Nectarine,flesh and skin,fresh
L112	Olives,in brine,bottled
L113	Orange,juice,freshly extracted
L114	Orange,flesh,fresh
L115	Papaya,fruit and juice,canned
L116	Passion fruit,flesh and seeds,fresh
L12	Apple,cooking,with sugar,baked
L124	Peaches,canned,syrup drained
L125	Peaches,canned,syrup not drained
L126	Peaches,flesh and skin,fresh
L127	Peaches,dried
L13	Apple,cooking,flesh,w/o sugar,baked
L134	Pear,Williams' bon Chretien,cnd,syp.drnd
L135	Pears,canned,w/syrup
L137	Pears,cooking,with sugar,stewed
L138	Pears,cooking,fl&jui,w/o sugar,stewed
L139	Pear,flesh,fresh
L140	Pears,combined cultivars,fl&s,fresh
L142	Pineapple,canned,w/o syrup
L144	Pineapple,flesh,fresh
L148	Plums,canned,syrup drained
L15	Apples,cooking,fl&jui,w/sugar,stewed
L153	Plums,cooking,stewed with sugar
L154	Plums,cooking,stewed w/o sugar
L155	Plum,combined cultivars,fl&s,fresh
L156	Pomegranate,juice,fresh extract
L157	Prunes,dried,flesh and skin
L158	Prunes,dried,stewed with sugar
L159	Prunes,dried,stewed w/o sugar
L16	Apples,cooking,fl&jui,stewed w/o sugar
L161	Raisins,seedless
L163	Raspberries,fresh
L166	Raspberries,Marcy,frozen,unsweetened
L168	Rhubarb,w/sugar,stewed
L169	Rhubarb,w/o sugar,stewed
L172	Strawberries,fresh
L173	Sultanas
L174	Tamarillo,Red,flesh and seeds,fresh
L176	Tangerine,flesh,fresh
L177	Watermelon,flesh,fresh
L178	Persimmon,flesh,fresh
L179	Tangelo,flesh,fresh
L18	Apple,combined cultivars,fl&s,fresh
L183	Lemon,flesh,fresh
L184	Lemon,peel,fresh
L185	Banana,cooking,in unsalted water,boiled
L186	Banana,opine,cooking,baked
L187	Banana,fried in oil
L191	Pawpaw,Australian,fresh
L192	Custard apple,flesh,fresh
L194	Mandarin,fresh
L196	Mixed fruit,dried
L198	Pineapple,cnd in pineapple juice,drained
L201	Pineapple,flesh,cnd in pineapple juice
L202	Pineapple,canned in heavy syrup
L203	Peaches,canned in pear juice,drained
L204	Pears,canned in pear juice
L205	Pineapple,canned in light syrup
L206	Peaches,canned in juice
L208	Pear,Nashi,flesh and skin,fresh
L209	Peaches,canned in light syrup
L210	Pears,cannned in light syrup
L211	Apricots,canned in light syrup
L212	Apple,flesh,fresh
L213	Apricots,canned in juice
L214	Apricots,cannned in syrup,drained
L215	Quince,stewed with sugar
L216	Guava,fresh
L217	Peach,flesh,fresh
L218	Nectarine,flesh,fresh
L219	Pear,Nashi,flesh,fresh
L220	Pears,canned in pear juice,drained
L222	Banana,chips,deep fried
L23	Apricot,flesh & skin,fresh
L24	Apricots,fruit & juce,stewed with sugar
L25	Apricots,fruit & juice,stewed w/o sugar
L26	Apricots,dried
L27	Apricots,dried,stewed w/ sugar
L28	Apricots,dried,frt&jui,stewed w/o sugar
L30	Avocado,Haas,flesh,fresh
L32	Banana,flesh,fresh
L34	Blackberries,fresh
L39	Blueberries,Jersey,unsweetened,frozen
L40	Boysenberry,fresh
L43	Cherries,cooking,frt&jui,stewed w/sugar
L45	Cherries,flesh & skin,fresh
L48	Cranberries,fresh
L49	Currants,dried
L53	Currants,Red,fresh
L55	Currants,Red,stewed w/o sugar
L62	Dates,dried,flesh and skin
L67	Feijoas,comb.cultivars,flesh,fresh
L68	Figs,dried,whole fruit
L69	Figs,dried,fruit & juice,stewed w/sugar
L71	Figs,Green,fresh
L73	Fruit salad,fresh
L74	Fruit salad,fruit and syrup,canned
L76	Gooseberries,fruit&juice,stewed w/sugar
L78	Gooseberries,flesh,skin & seeds,fresh
L81	Grapefruit,Morrison's seedless,fl,fresh
L87	Guava,fruit and syrup,canned
L89	Kiwifruit,fl & sds,comb. cultivars,fresh
L90	Kiwifruit,Hayward,flesh and seeds,fresh
L91	Lemon,juice,freshly extracted
L92	Lemon,flesh & skin,fresh
LZ_A25	Bun,currant - LINZ - FLOUR/MEAL,TOASTED
LZ_A84	Bread,Manihikian - LINZ - FLOUR/MEAL,TOASTED
LZ_R5338	Bread, bun/roll, white, with pizza topping - LINZ - FLOUR/MEAL,TOASTED
LZ_R5340	Bread, vienna, with cheese - LINZ - FLOUR/MEAL,TOASTED
LZ_R5341	Bread, vienna, with cheese & bacon - LINZ - FLOUR/MEAL,TOASTED
LZ_R5343	Bread, white, with cheese & bacon topping - LINZ - FLOUR/MEAL,TOASTED
LZ_R5344	Bread, white, with cheese topping - LINZ - FLOUR/MEAL,TOASTED
LZ_R5355	Bread, flavoured, with garlic butter - LINZ - FLOUR/MEAL,TOASTED
M10	Beef,corned beef,canned
M1011	Chicken,flesh,deli-cooked,supermarket
M1012	Chicken,breast,deli-cooked,supermarket
M1024	Venison,mince,cooked,
M132	Sheep,heart,roasted
M147	Lamb,ribloin chop,lean&fat,grill,trimmed
M148	Lamb,ribloin chop,lean,grilled
M151	Lamb,kidney,fried
M153	Lamb,short-cut leg,lean&fat,roasted,trm
M154	Lamb,short-cut leg,lean,roasted
M155	Lamb,liver in flour,fried
M16	Beef,kidney,stewed
M188	Beef,blade steak,l&f,trm,stewed,drained
M189	Beef,bolar roast,lean,roasted
M191	Beef,fillet steak,lean,grilled
M2	Beef,silverside,lean&fat,salted,boiled
M20	Beef,mince,lean,stewed
M206	Beef,scotch fillet,lean,grilled
M213	Beef,sirloin steak,lean&fat,trm,grilled
M219	Beef,topside roast,lean,microwaved
M22	Beef,oxtail,lean,salt add,stew
M226	Beef,sirloin steak,lean,grilled
M232	Chicken,breast,flesh,grilled
M239	Chicken,flesh,cooked
M247	Chicken,drumstick,flesh,grilled
M26	Beef,rump steak,lean&fat,trimmed,grilled
M27	Beef,rump steak,lean,grilled
M278	Pork,shoulder,lean,roasted
M285	Pork,leg steak,lean,grilled
M286	Pork,leg steak,lean&fat,grilled
M304	Lamb,kidney,stewed
M313	Lamb,leg steak,lean,grilled
M32	Beef,silverside cured,lean,boiled
M323	Lamb,tongue,boiled
M327	Beef,bolar roast,lean & fat,trm,roasted
M328	Beef,mince,lean&fat(12%),stewed
M33	Beef,silverside cured,boiled
M336	Chicken,breast,flesh,roasted
M337	Chicken,thigh,flesh,roasted
M339	Chicken,breast,lean&fat,roasted
M340	Chicken,thigh,lean&fat,roasted
M341	Chicken,wing,flesh,roasted
M343	Chicken,drumstick,flesh,roasted
M344	Chicken,wing,lean & fat,roasted
M346	Chicken,drumstick,l&f,rstd in oven bag
M349	Chicken,breast,l,f&s,rstd in oven bag
M35	Beef,sirloin,lean & fat,roasted
M350	Chicken,thigh,l,f&s,rstd in oven bag
M351	Chicken,wing,l,f&s,roasted in oven bag
M352	Chicken,drumstick,l,f&s,rstd,w/oven bag
M358	Chicken,comp cuts,lean & fat,roasted
M36	Beef,sirloin roast,lean,roasted
M397	Beef,fillet steak,lean & fat,grilled
M404	Pork,schnitzel,lean & fat,fried
M409	Pork,schnitzel,lean,fried
M411	Pork,leg steak,lean,stewed
M416	Pork,loin,fillet steak,lean,grilled
M419	Pork,midloin chop,lean,microwaved
M42	Beef,tongue,boiled
M43	Beef,tongue pickled
M434	Pork,loin,medallion,lean,grilled
M438	Pork,midloin chop,lean & fat,roasted
M442	Pork,skin,cooked
M448	Pork,midloin chop,lean,fried
M45	Beef,topside roast,lean&fat,trm,roasted
M458	Pork,leg roast,lean,fat & skin,roasted
M46	Beef,topside roast,lean,roasted
M465	Pork,shoulder roast,l,s&f,roasted
M476	Pork,loin medallion,lean&fat,grilled
M490	Pork,midloin chop,lean,roasted
M503	Pork,leg steak,lean&fat,stewed
M505	Pork,scotch fillet steak,l&f,grilled
M513	Pork,midloin chop,lean & fat,fried
M514	Pork,loin steak,lean&fat,grilled
M517	Pork,midloin chop,lean&fat,microwaved
M524	Pork,shoulder roast,lean & fat,roasted
M531	Muttonbird,lean and fat,cooked
M532	Pork,shoulder roast,lean,roasted
M539	Pork,mince,grilled
M542	Beef,composite cuts,lean,cooked
M543	Beef,comp cuts,lean&fat,trimmed,cooked
M544	Beef,mince,lean&fat(6%),fried
M553	Lamb,comp.cuts,lean&fat,trimmed,cooked
M561	Lamb,midloin chop,lean,roasted
M563	Lamb,midloin chop,l&f,rstd,.5mm fat trm
M565	Lamb,midloin chop,lean&fat,stew,trimmed
M570	Lamb,midloin chop,l&f,rstd,5mm fat trm
M576	Beef,sirloin steak,lean,prime,fried
M577	Beef,sirloin steak,lean,prime,grilled
M581	Beef,mince,lean&fat(20%),stewed,drained
M583	Beef,mince,lean & fat(6%),stewed,drained
M62	Chicken,comp cuts,lean,fat&skin,roasted
M620	Pork,spare ribs,stewed (boil-up)
M621	Beef,brisket,corned,boiled (Povi Masima)
M63	Chicken,flesh,roasted
M66	Chicken,dark meat,flesh,roasted
M67	Chicken,light meat,flesh,boiled
M69	Chicken,light meat,roasted
M70	Chicken,liver in flour,fried
M75	Duck,lean,w/o skin,roasted
M77	Goose,flesh,roasted
M94	Pork,leg shank,lean & fat,rstd
M98	Pork,midloin chop,lean & fat,grilled
N1	Beef,veal,jellied loaf,canned
N1009	Salami,low fat
N11	Paste,meat
N12	Pie,pork,individual size
N22	Pate,chicken liver
N3	Brawn,uncooked
N46	Stock,meat
N7	Haggis,boiled
P10	Salt,table
P11	Vinegar
P13	Yeast,baker's,dried
P14	`Bovril'
P15	`Marmite'
P16	Oxo cubes
P17	Basil,fresh
P19	Dill weed,fresh
P2	Curry powder
P3	Gelatin
P4	Ginger,dried,ground
P41	Mustard seed,yellow
P43	Onion,powder
P46	Parsley,dried
P61	`Vegemite',Kraft
P68	Coffee whitener,powder
P70	Garlic powder
P71	Chewing gum
P77	Tofu,fried
P80	`Nutella'
Q1	Almonds,raw
Q10	Coconut milk,raw
Q1001	Seeds,flaxseed,USA
Q1002	Nuts,almonds
Q1003	Nuts,almonds,oil roasted,without salt added
Q1004	Nuts,almonds,dry roasted,without salt added
Q1005	Peanuts all types, dry-roasted, without salt
Q1006	Peanuts, all types, oil-roasted, without salt
Q1007	Nuts, Almonds, oil roasted, with salt added
Q1008	Nuts, Almonds, dry roasted, with salt added
Q1009	Nuts, pistachio, dry roasted, with salt added
Q1010	Nuts, pistachio, dry roasted, without salt added
Q11	Mixed nuts,salted
Q14	Peanuts,raw
Q15	Peanuts,dry roasted
Q16	Peanuts,salted,oil roasted
Q17	Walnuts,raw
Q20	Pecan nuts,oil roasted,salted
Q21	Pine nuts,raw
Q22	Pistachio nuts,raw
Q24	Sesame seeds,roasted
Q25	Sunflower seeds,oil roasted,salted
Q26	Coconut cream,canned
Q27	Tahini
Q34	Coconut cream,fresh,no water
Q37	Cashew nuts,roasted,unsalted
Q38	Macadamia nuts,unroasted
Q39	Hazelnuts,dry roasted,unsalted
Q4	Brazil nuts,raw
Q40	Cashew nuts,raw
Q41	Sunflower seeds,kernel,dried
Q42	Pumpkin & squash,kernel,dried
Q43	Seeds,sunflower,dry roasted,unsalted
Q45	Almonds,dried,blanched
Q46	Peanut butter,smth&crh,sugar&salt added
Q49	Coconut cream,lite,canned
Q5	Cashew nuts,salted,roasted
Q6	Chestnuts,raw
Q7	Hazelnuts,raw
Q8	Coconut,flesh,raw
Q9	Coconut,desiccated
Q95	Sesame seeds, whole, dried, raw
R1177	Apple, dried
R1180	Fish, cod, blue, pan fried/ stir-fried *With No fat used (FROM MO 700005568 TO ST 400000011)
R1183	Capsicum, green, grilled/dry fried
R1192	Onion, mature (regular), grilled/ dry fried
R1203	Capsicum, red/yellow/orange, grilled/dry fried
R1206	MILK, TRIM, FLUID (FOR RECIPE ANALYSIS- composite)
R1207	Milk semi-trim/lite/light blue fliud, 1.5-2.5% fat (for recipe analysis) composite
R1209	Milk whole-farmhouse, 4% fat (for recipe analysis) composite
R1210	Mushroom, from fresh, grilled/dry fried
R1214	Cake, sponge, 1 layer, cream topping
R1215	Cake, sponge, 1 layer, no topping
R1216	Carrot, from fresh, grilled/ dry fried
R1217	Celery, grilled/dry fried
R1221	Chicken, patty/finger/stick, no additions, not crumbed
R1223	Courgette, stir-fried/pan fried/sauteed
R1224	Courgette, stir-fried/pan fried/sauteed *With No fat used (FROM MO 600020305 TO ST 400000008)
R1225	Courgette, stir-fried/pan fried/sauteed *With Oil - other (FROM MO 600020305 TO ST 400000006)
R1231	Chicken, thigh, baked/roasted, skin eaten, not coated *With Butter/margarine blend (FROM MO 70000329
R1232	Chicken, thigh, baked/roasted, skin eaten, not coated *With Dripping/animal fat/lard (FROM MO 700003
R1233	Chicken, thigh, baked/roasted, skin eaten, not coated *With Oil - peanut, olive, canola, ricebran (F
R1240	Curry paste
R1253	Onion, mature (regular), pan fried/ stir-fried/ sauteed *With Kremelta/copha/coconut (FROM MO 600022
R1254	Onion, mature (regular), pan fried/ stir-fried/ sauteed *With No fat used (FROM MO 600022835 TO ST 4
R1255	Onion, mature (regular), pan fried/ stir-fried/ sauteed *With Oil - other (FROM MO 600022835 TO ST 4
R1256	Onion, mature (regular), pan fried/ stir-fried/ sauteed *With Oil - peanut, olive, canola, ricebran
R1257	Onion, mature (regular), roasted *With No fat used (FROM MO 700009395 TO ST 400000590)
R1258	Onion, mature (regular), roasted *With Oil - peanut, olive, canola, ricebran (FROM MO 700009395 TO S
R1259	Onion, mature (regular), steamed/ microwaved *With No fat used (FROM MO 600077366 TO ST 400000593)
R126	Scotch Eggs
R1260	Onion, mature (regular), steamed/ microwaved *With Oil - peanut, olive, canola, ricebran (FROM MO 60
R1261	Parsnip, baked/roasted *With Dripping/animal fat/lard (FROM MO 700009581 TO ST 400000639)
R1262	Parsnip, baked/roasted *With No fat used (FROM MO 700009581 TO ST 400000640)
R1263	Parsnip, baked/roasted *With Oil - peanut, olive, canola, ricebran (FROM MO 700009581 TO ST 40000063
R1264	Pumpkin, baked/roasted *With Dripping/animal fat/lard (FROM MO 700011725 TO ST 400000645)
R1265	Pumpkin, baked/roasted *With No fat used (FROM MO 700011725 TO ST 400000643)
R1266	Pumpkin, baked/roasted *With Oil - other (FROM MO 700011725 TO ST 400000647)
R1267	Pumpkin, baked/roasted *With Oil - peanut, olive, canola, ricebran (FROM MO 700011725 TO ST 40000064
R1269	Banana, cooked-other
R1270	Banana, fried, coated
R1271	Cabbage, green/white, stir-fried/ pan fried/sauteed *With Butter (FROM MO 600020289 TO ST 400000698)
R1272	Cabbage, green/white, stir-fried/ pan fried/sauteed *With Margarine/table spread (FROM MO 600020289
R1273	Cabbage, green/white, stir-fried/ pan fried/sauteed *With Oil - peanut, olive, canola, ricebran (FRO
R1274	Capsicum, green, stir fried/ pan fried *With No fat used (FROM MO 600003470 TO ST 400000725)
R1275	Capsicum, red/yellow/orange, baked/roasted *With Oil - peanut, olive, canola, ricebran (FROM MO 7000
R1276	Cherry, dried
R1277	Feijoa, cooked, sugar-sweetened
R1280	Gravy, homemade, fat not skimmed
R1281	Gravy, homemade, fat skimmed
R1282	Nectarine, stewed, from raw, sugar-sweetened
R1283	Nectarine, stewed, from raw, unsweetened
R1284	Peach, stewed, from raw, sugar-sweetened
R1285	Peach, stewed, from raw, unsweetened
R1286	Pineapple, dried
R1287	Tamarillo, cooked, sugar-sweetened
R1288	Tamarillo, cooked, unsweetened
R1289	Asparagus, from fresh, baked/rosted *With Default survey fat (FROM MO 600020232 TO ST 400000687)
R1290	Asparagus, from fresh, grilled/dry fried
R1291	Broccoli, stir-fried/pan fried *With Default survey fat (FROM MO 700001826 TO ST 400000722)
R1292	Cabbage, green/white, stir-fried/ pan fried/sauteed *With Default survey fat (FROM MO 600020289 TO ST 400000701)
R1293	Capsicum, green, baked/roasted *With Default survey fat (FROM MO 700002444 TO ST 400000676)
R1294	Capsicum, red/yellow/orange, baked/roasted *With Default survey fat (FROM MO 700002451 TO ST 400000727)
R1295	Capsicum, red/yellow/orange, stir fried/ pan fried *With Default survey fat (FROM MO 600003471 TO ST 400000730)
R1296	Salad, coleslaw, no cheese, creamy
R1297	Pumpkin, baked/roasted *With Fat NFS (FROM MO 700011725 TO ST 400000646)
R1298	Pumpkin, baked/roasted *With Default survey fat (FROM MO 700011725 TO ST 400000648)
R1299	Parsnip, baked/roasted *With Default survey fat (FROM MO 700009581 TO ST 400000641)
R1300	Onion, mature (regular), bbq *With Default survey fat (FROM MO 600077365 TO ST 400000432)
R1301	Onion, mature (regular), pan fried/ stir-fried/ sauteed *With Default survey fat (FROM MO 600022835 TO ST 400000519)
R1302	Onion, mature (regular), roasted *With Default survey fat (FROM MO 700009395 TO ST 400000591)
R1305	Fish, cod, blue, pan fried/ stir-fried *With Oil - peanut, olive, canola, ricebran (FROM MO 700005568 TO ST 400000010)
R1306	Fish, cod, blue, pan fried/ stir-fried *With Default survey fat (FROM MO 700005568 TO ST 400000467)
R1314	Fish cake, homemade, baked/ roasted, plain
R1315	Fish cake, homemade, pan fried, plain *With Default survey fat (FROM MO 600091827 TO ST 400000457)
R1316	Fish, salmon, canned-drained
R1317	Carrot, from fresh, baked/roasted *With Dripping/animal fat/lard (FROM MO 700002488 TO ST 400000957)
R1318	Carrot, from fresh, baked/roasted *With No fat used (FROM MO 700002488 TO ST 400000956)
R1319	Cabbage, chinese, stir-fried/ pan fried/sauteed
R1322	Tomato, raw, baked/ roasted *With No fat used (FROM MO 600078490 TO ST 400000971)
R1323	Tomato, raw, baked/ roasted *With Oil - peanut, olive, canola, ricebran (FROM MO 600078490 TO ST 400000972)
R1324	Tomato, raw, baked/ roasted *With Default survey fat (FROM MO 600078490 TO ST 400000973)
R1327	Spinach, grilled/ dry fried
R1328	Leek, baked/ roasted
R1329	Leek, pan fried/ stir fried
R1330	Carrot, from fresh, baked/roasted *With Oil - peanut, olive, canola, ricebran (FROM MO 700002488 TO ST 400000955)
R1331	Carrot, from fresh, baked/roasted *With Default survey fat (FROM MO 700002488 TO ST 400000958)
R1332	Okra, pan fried/ stir-fried/ sauteed
R1333	Parsley, cooked
R1334	Cabbage, green/white, grilled/dry fried
R1335	Cabbage, red, boiled/ stewed/ simmered
R1337	Beans,green/runner, baked/roasted *With No fat used (FROM MO 600020272 TO ST 400000996)
R1338	Lettuce, iceberg, cooked
R1339	Beetroot, baked/roasted *With Default survey fat (FROM MO 600073846 TO ST 400000997)
R1340	Brussels sprout, stir-fried/pan fried/sauteed *With Default survey fat (FROM MO 600020286 TO ST 400001011)
R1342	Cabbage, green/white, steamed/ microwaved *With No fat used (FROM MO 600020290 TO ST 400001007)
R1343	Cabbage, green/white, steamed/ microwaved *With Default survey fat (FROM MO 600020290 TO ST 400001009)
R1344	Cauliflower, pan fried/stir-fried/sauteed *With Default survey fat (FROM MO 600025280 TO ST 400000998)
R1346	Celery, pan fried/ stir-fried/sauteed *With Default survey fat (FROM MO 600025318 TO ST 400001000)
R1348	Mushroom, from fresh, baked/roasted *With Default survey fat (FROM MO 600022476 TO ST 400001001)
R1349	Mushroom, from fresh, steamed/ microwaved *With Default survey fat (FROM MO 600022479 TO ST 400001003)
R1350	Mushroom, from fresh, stewed/poached/boiled/simmered *With No fat used (FROM MO 600022480 TO ST 400001004)
R1351	Mushroom, from fresh, stewed/poached/boiled/simmered *With Default survey fat (FROM MO 600022480 TO ST 400001005)
R1352	Pumpkin, pan fried/stir-fried/sauteed *With Default survey fat (FROM MO 600024951 TO ST 400001006)
R1353	Silverbeet, pan fried/ stir-fried/ sauteed *With Default survey fat (FROM MO 600037555 TO ST 400001018)
R1354	Tomato, raw, bbq *With Default survey fat (FROM MO 600078491 TO ST 400001013)
R1355	Tomato, raw, steamed/ microwaved *With No fat used (FROM MO 600078493 TO ST 400001014)
R1356	Tomato, raw, steamed/ microwaved *With Default survey fat (FROM MO 600078493 TO ST 400001015)
R1357	Tomato, raw, stewed/ poached/ boiled/ simmered *With No fat used (FROM MO 600078492 TO ST 400001016)
R1358	Tomato, raw, stewed/ poached/ boiled/ simmered *With Default survey fat (FROM MO 600078492 TO ST 400001017)
R1360	Pavlova, cream-topped - RECIPE
R1361	Pudding, crumble, apple
R1362	Pudding, crumble, berry
R1363	Pudding, crumble, other flavour
R1364	Pudding, crumble, rhubarb
R1365	Pudding, self-saucing, other flavour
R1366	Strudel, apple (no nuts)
R1367	Chilli con carne, no-mr, meat and kidney beans
R1370	Chicken dish, no, potato, yes, no sauce
R1371	Chicken, drumstick, stewed/boiled/simmered/poached, skin eaten
R1372	Chicken, drumstick, stewed/boiled/simmered/poached, skin remove before cooked
R1373	Chicken, drumstick, stewed/boiled/simmered/poached, skin removed before eaten
R1376	Corn, from fresh, baked/roasted, cob
R1378	Eggplant, grilled/dry fried
R1379	Beef,steak, ns as to cut, fat trimmed, bbq *With Default survey fat (FROM MO 600025118 TO ST 400001156)
R1380	Vegetable, mixed (frozen pre-packaged), green vegetables mix, boiled/simmered/poached/stewed
R1381	Vegetable, mixed (frozen pre-packaged), international mix, baked/ roasted
R1382	Vegetable, mixed (frozen pre-packaged), international mix, boiled/simmered/poached/stewed
R1383	Vegetable, mixed (frozen pre-packaged), international mix, pan fried/ sauteed/ stir-fried *With Oil - peanut, olive, canola, ricebran (FROM MO 60
R1384	Vegetable, mixed (frozen pre-packaged), international mix, steamed/microwaved
R1385	Vegetable, mixed (frozen pre-packaged), other, baked/ roasted
R1386	Vegetable, mixed (frozen pre-packaged), other, pan fried/ sauteed/ stir-fried *With Oil - peanut, olive, canola, ricebran (FROM MO 600366115 TO S
R1387	Vegetable, mixed (frozen pre-packaged), other, steamed/microwaved
R1388	Vegetable, mixed (frozen pre-packaged), peas and corn, boiled/simmered/poached/stewed
R1389	Vegetable, mixed (frozen pre-packaged), peas and corn, steamed/microwaved
R1390	Vegetable, mixed (frozen pre-packaged), peas/corn and other, baked/ roasted *With Oil - peanut, olive, canola, ricebran (FROM MO 600366090 TO ST
R1391	Vegetable, mixed (frozen pre-packaged), peas/corn and other, pan fried/ sauteed/ stir-fried *With Default survey fat (FROM MO 600366094 TO ST 400
R1392	Vegetable, mixed (frozen pre-packaged), peas/corn and other, steamed/microwaved
R1393	Vegetable, mixed (frozen pre-packaged), stir-fry mix (cauli, broccoli, carrots, beans, onion)
R1394	Vegetable, mixed (homemade), no, baked/roasted, coloured mix (e.g capsicum, carrots and greens)
R1395	Vegetable, mixed (homemade), no, baked/roasted, green mix (e.g broccoli, beans, peas etc)
R1396	Vegetable, mixed (homemade), no, baked/roasted, starchy and coloured mix *With Default survey fat (FROM MO 600363817 TO ST 400001035)
R1397	Vegetable, mixed (homemade), no, baked/roasted, starchy and green mix *With Default survey fat (FROM MO 600363816 TO ST 400001036)
R1398	Vegetable, mixed (homemade), no, baked/roasted, starchy veges (e.g potato/kumara/pumpkin/parsnip) *With Default survey fat (FROM MO 600363813 TO
R1399	Vegetable, mixed (homemade), no, boiled, coloured mix (e.g capsicum, carrots and greens)
R1400	Vegetable, mixed (homemade), no, boiled, starchy and coloured mix
R1401	Vegetable, mixed (homemade), no, pan-fried/stir-fried/sauteed, coloured mix (e.g capsicum, carrots and greens) *With Default survey fat (FROM MO
R1402	Vegetable, mixed (homemade), no, pan-fried/stir-fried/sauteed, green mix (e.g broccoli, beans, peas etc) *With Default survey fat (FROM MO 600363
R1403	Vegetable, mixed (homemade), no, pan-fried/stir-fried/sauteed, starchy and green mix *With Oil - peanut, olive, canola, ricebran (FROM MO 6003638
R1404	Vegetable, mixed (homemade), no, pan-fried/stir-fried/sauteed, starchy and coloured mix *With Default survey fat (FROM MO 600363838 TO ST 4000010
R1405	Vegetable, mixed (homemade), no, pan-fried/stir-fried/sauteed, starchy veges (e.g potato/kumara/pumpkin/parsnip) *With Butter (FROM MO 600363834
R1406	Vegetable, mixed (homemade), no, steamed/microwaved, green mix (e.g broccoli, beans, peas etc)
R1407	Vegetable, mixed (homemade), no, steamed/microwaved, starchy and coloured mix
R1409	Vegetable, mixed (homemade), no, steamed/microwaved, starchy veges (e.g potato/kumara/pumpkin/parsnip)
R1410	Vegetable, stir-fry mix (frozen pre-packaged), none, black bean
R1411	Vegetable, mashed, no, other *With Default survey fat (FROM MO 600363478 TO ST 400001170)
R1412	Meatballs, plain, ns as to type of mince, not crumbed
R1413	Meatballs, with sauce, no (sr), beef, curry
R1414	Meatballs, with sauce, no (sr), beef, gravy
R1415	Meatballs, with sauce, no (sr), beef, milk / cream based
R1416	Meatballs, with sauce, no (sr), beef, sweet & sour
R1417	Meatballs, with sauce, no (sr), beef, tomato based
R1418	Meatballs, with sauce, no (sr), lamb / mutton, gravy
R1419	Egg, foo young *With Fat NFS (FROM MO 700005111 TO ST 400001075)
R1420	Egg, foo young *With Default survey fat (FROM MO 700005111 TO ST 400001076)
R1421	Egg, pan fried/stir-fried *With Butter (FROM MO 700005106 TO ST 400000393)
R1422	Egg, pan fried/stir-fried *With Butter/margarine blend (FROM MO 700005106 TO ST 400000399)
R1423	Egg, pan fried/stir-fried *With Dripping/animal fat/lard (FROM MO 700005106 TO ST 400000398)
R1424	Egg, pan fried/stir-fried *With Margarine/table spread (FROM MO 700005106 TO ST 400000394)
R1425	Egg, pan fried/stir-fried *With No fat used (FROM MO 700005106 TO ST 400000392)
R1426	Egg, pan fried/stir-fried *With Oil - other (FROM MO 700005106 TO ST 400000395)
R1427	Egg, pan fried/stir-fried *With Oil - peanut, olive, canola, ricebran (FROM MO 700005106 TO ST 400000391)
R1428	Egg, pan fried/stir-fried *With Oil NFS (FROM MO 700005106 TO ST 400000397)
R1429	Egg,cooked other, baked
R1430	Egg,cooked other, microwaved
R1431	Egg,cooked other, steamed (steamed egg custard)
R1432	Egg,scrambled, no, no plain *With No fat used (FROM MO 600073850 TO ST 400001062)
R1433	Egg,scrambled, no, no plain *With Default survey fat (FROM MO 600073850 TO ST 400001064)
R1435	Fish dish, no, ns as to type of fish, no rice/noodles/pasta, mixed vegetables, asian style sauce
R1437	Fish, hoki, smoked fillet (plain), baked / roasted
R1438	Fish, mackerel, blue, pan fried/stir-fried *With No fat used (FROM MO 700005758 TO ST 400000407)
R1439	Beef,steak, fillet, no fat to remove, pan fried/stir fried/sauteed *With Oil - peanut, olive, canola, ricebran (FROM MO 600023790 TO ST 400001142
R1440	Beef,steak, fillet, no fat to remove, pan fried/stir fried/sauteed *With Default survey fat (FROM MO 600023790 TO ST 400001143)
R1441	Beef,steak, porterhouse (sirloin), fat not trimmed, grilled/dry fried *With Default survey fat (FROM MO 600023739 TO ST 400001103)
R1442	Beef,steak, porterhouse (sirloin), fat not trimmed, pan fried/stir fried/sauteed *With Oil - peanut, olive, canola, ricebran (FROM MO 600025153 T
R1443	Beef,steak, porterhouse (sirloin), fat not trimmed, pan fried/stir fried/sauteed *With Default survey fat (FROM MO 600025153 TO ST 400001109)
R1444	Beef,steak, porterhouse (sirloin), fat trimmed, pan fried/stir fried/sauteed *With Oil - peanut, olive, canola, ricebran (FROM MO 600023768 TO ST
R1445	Beef,steak, porterhouse (sirloin), fat trimmed, pan fried/stir fried/sauteed *With Default survey fat (FROM MO 600023768 TO ST 400001121)
R1447	Fish, other (lin-z), snapper, crumbed/floured, deep fried *With Default survey fat (FROM MO 700005964 TO ST 400001394)
R1448	Fish, other (lin-z), snapper, steamed/microwaved *With Default survey fat (FROM MO 700005962 TO ST 400001393)
R1452	Fish, other (a-lem), flounder, baked/roasted *With Default survey fat (FROM MO 700005867 TO ST 400000525)
R1453	Fish, other (a-lem), groper, baked/roasted *With Dripping/animal fat/lard (FROM MO 700005879 TO ST 400000244)
R1454	Fish, other (a-lem), groper, steamed/microwaved *With Oil - peanut, olive, canola, ricebran (FROM MO 700005878 TO ST 400000245)
R1456	Fish, other (a-lem), kahawai, steamed/microwaved *With Default survey fat (FROM MO 700005884 TO ST 400000529)
R1457	Fish, other (a-lem), lemon, baked/roasted *With Oil - peanut, olive, canola, ricebran (FROM MO 700005897 TO ST 400000342)
R1458	Fish, other (lin-z), ling, baked/roasted
R1463	Fish, salmon, other, smoked, cooked *With NO FAT - INGREDIENT (FROM MO 700006062 TO ST 400001435)
R1464	Fish, salmon, other, smoked, cooked *With Default survey fat (FROM MO 700006062 TO ST 400001434)
R1465	Fish, salmon, other, steamed/microwaved
R1466	Fish, sole, crumbed, deep fried, coating eaten *With Fat NFS (FROM MO 700006074 TO ST 400000273)
R1467	Fish, sole, pan fried/stir-fried/sauteed *With Oil - peanut, olive, canola, ricebran (FROM MO 700006067 TO ST 400000274)
R1468	Chicken,breast (includes sliced), panfried/ stir-fried/ sauteed, skin remove before cooked, coated-eaten *With NO FAT - INGREDIENT (FROM MO 60004
R1469	Chicken,breast (includes sliced), panfried/ stir-fried/ sauteed, skin remove before cooked, not coated *With NO FAT - INGREDIENT (FROM MO 6000490
R1470	Chicken,breast (includes sliced), panfried/ stir-fried/ sauteed, skin removed before eaten, not coated *With NO FAT - INGREDIENT (FROM MO 6000490
R1471	Chicken,breast, panfried/ stir-fried/ sauteed, skin eaten, not coated *With NO FAT - INGREDIENT (FROM MO 600017191 TO ST 400001304)
R1472	Beans,green/runner, pan fried/stir-fried/sauteed *With NO FAT - INGREDIENT (FROM MO 600075149 TO ST 400001279)
R1473	Beans,green/runner, pan fried/stir-fried/sauteed *With Default survey fat (FROM MO 600075149 TO ST 400001278)
R1474	Broccoli, baked/roasted *With Default survey fat (FROM MO 600020282 TO ST 400001012)
R1476	Carrot, from fresh, baked/roasted *With NO FAT - INGREDIENT (FROM MO 700002488 TO ST 400001292)
R1477	Carrot, from fresh, pan fried/stir-fried/ sauteed *With NO FAT - INGREDIENT (FROM MO 600025264 TO ST 400001293)
R1478	Carrot, from fresh, pan fried/stir-fried/ sauteed *With Oil - peanut, olive, canola, ricebran (FROM MO 600025264 TO ST 400000960)
R1479	Carrot, from fresh, pan fried/stir-fried/ sauteed *With Default survey fat (FROM MO 600025264 TO ST 400000961)
R1480	Carrot, from frozen, pan fried/stir-fried/ sauteed *With NO FAT - INGREDIENT (FROM MO 600025265 TO ST 400001294)
R1481	Cauliflower, baked/roasted *With NO FAT - INGREDIENT (FROM MO 600025279 TO ST 400001295)
R1482	Cauliflower, baked/roasted *With Default survey fat (FROM MO 600025279 TO ST 400001214)
R1483	Cauliflower, pan fried/stir-fried/sauteed *With NO FAT - INGREDIENT (FROM MO 600025280 TO ST 400001296)
R1484	Celery, baked/roasted *With NO FAT - INGREDIENT (FROM MO 600025320 TO ST 400001297)
R1485	Celery, pan fried/ stir-fried/sauteed *With NO FAT - INGREDIENT (FROM MO 600025318 TO ST 400001298)
R1486	Capsicum, ns as to colour, grilled/dry fried
R1487	Capsicum, red/yellow/orange, baked/roasted *With NO FAT - INGREDIENT (FROM MO 700002451 TO ST 400001290)
R1488	Capsicum, red/yellow/orange, stir fried/ pan fried *With NO FAT - INGREDIENT (FROM MO 600003471 TO ST 400001291)
R1489	Corn, from fresh, pan fried, kernels *With NO FAT - INGREDIENT (FROM MO 600379502 TO ST 400001299)
R1490	Corn, from frozen, boiled/steamed, kernels *With NO FAT - INGREDIENT (FROM MO 600379503 TO ST 400001301)
R1491	Corn, from frozen, boiled/steamed, kernels *With Default survey fat (FROM MO 600379503 TO ST 400001302)
R1492	Corn, from frozen, pan fried, kernels *With NO FAT - INGREDIENT (FROM MO 600379506 TO ST 400001306)
R1493	Courgette, grilled/dry fried *With NO FAT - INGREDIENT (FROM MO 600020306 TO ST 400001311)
R1494	Courgette, grilled/dry fried *With Default survey fat (FROM MO 600020306 TO ST 400001312)
R1495	Courgette, roasted/baked *With NO FAT - INGREDIENT (FROM MO 700003811 TO ST 400001307)
R1496	Courgette, roasted/baked *With Default survey fat (FROM MO 700003811 TO ST 400001308)
R1497	Mushroom, from fresh, steamed/ microwaved *With No fat used (FROM MO 600022479 TO ST 400001002)
R1499	Butter, no, ns as to type
R1501	Palusami, with coconut cream
R1502	Puha, boiled with mussels-toroi
R1503	Tofu, firm, stewed/boiled/poached/simmered
R1504	Tomato, canned, not drained, basil/garlic/olive oil/parmesan
R1505	Vegetable, mixed (homemade), no, steamed/microwaved, coloured mix (e.g capsicum, carrots and greens)
R1506	Vegetable, stir-fry mix (frozen pre-packaged), plain, sweet and sour, pan fried/ stir-fried/ sauteed
R1507	Vegetable, mixed (frozen pre-packaged), chunky vegetable mix with potatoes, baked/ roasted
R1508	Vegetable, mixed (frozen pre-packaged), chunky vegetable mix with potatoes, boiled/simmered/poached/stewed
R1510	Vegetable, mixed (frozen pre-packaged), chunky vegetable mix, baked/ roasted
R1511	Vegetable, mixed (frozen pre-packaged), chunky vegetable mix, boiled/simmered/poached/stewed
R1512	Vegetable, mixed (frozen pre-packaged), chunky vegetable mix, pan fried/ sauteed/ stir-fried *With Default survey fat (FROM MO 600366101 TO ST 40
R1513	Vegetable, mixed (frozen pre-packaged), chunky vegetable mix, steamed/microwaved
R1514	Vegetarian mains, no-mr, other, mix of green and other veges, other
R1515	Meatballs,plain, beef/veal, not crumbed *With No fat used (FROM MO 600049238 TO ST 400000797)
R1516	Meatballs,plain, beef/veal, not crumbed *With Oil - peanut, olive, canola, ricebran (FROM MO 600049238 TO ST 400000796)
R1517	Meatballs,plain, beef/veal, not crumbed *With Default survey fat (FROM MO 600049238 TO ST 400000798)
R1519	Egg,scrambled, no, no plain *With Butter (FROM MO 600073850 TO ST 400001063)
R1520	Egg,scrambled, no, with bacon/ ham *With Default survey fat (FROM MO 600073851 TO ST 400001080)
R1521	Egg,scrambled, no, with milk *With Default survey fat (FROM MO 600073855 TO ST 400001084)
R1529	Beef,steak, ns as to cut, fat trimmed, grilled/dry fried *With No fat used (FROM MO 600023737 TO ST 400001160)
R1530	Beef,steak, ns as to cut, fat trimmed, grilled/dry fried *With Default survey fat (FROM MO 600023737 TO ST 400001161)
R1531	Beef,steak, ns as to cut, no fat to remove, pan fried/stir fried/sauteed *With Default survey fat (FROM MO 600023788 TO ST 400001164)
R1535	Fish, mackerel, canned in tomato sacue
R1537	Fish, gurnard, pan fried/stir-fried *With Oil - peanut, olive, canola, ricebran (FROM MO 700005658 TO ST 400000046)
R1538	Fish, gurnard, pan fried/stir-fried *With Default survey fat (FROM MO 700005658 TO ST 400000478)
R1539	Fish, gurnard, steamed/microwaved *With Default survey fat (FROM MO 700005657 TO ST 400000480)
R1549	Fish, ns as to type, fresh fillet, baked / roasted *With No fat used (FROM MO 700005781 TO ST 400000509)
R1550	Fish, ns as to type, fresh fillet, baked / roasted *With Default survey fat (FROM MO 700005781 TO ST 400000507)
R1551	Fish, ns as to type, fresh fillet, ns as to cooking method
R1552	Vegetable, green leafy, nfs, cooked *With NO FAT - INGREDIENT (FROM MO 700015262 TO ST 400001480)
R1553	Vegetable, green leafy, nfs, cooked *With Default survey fat (FROM MO 700015262 TO ST 400001481)
R1554	Vegetable, mixed (frozen pre-packaged), chunky vegetable mix, pan fried/ sauteed/ stir-fried *With NO FAT - INGREDIENT (FROM MO 600366101 TO ST 4
R1555	Vegetable, mixed (frozen pre-packaged), international mix, pan fried/ sauteed/ stir-fried *With NO FAT - INGREDIENT (FROM MO 600366108 TO ST 4000
R1556	Vegetable, mixed (frozen pre-packaged), peas/corn and other, baked/ roasted *With NO FAT - INGREDIENT (FROM MO 600366090 TO ST 400001457)
R1557	Vegetable, mixed (frozen pre-packaged), peas/corn and other, pan fried/ sauteed/ stir-fried *With NO FAT - INGREDIENT (FROM MO 600366094 TO ST 40
R1558	Vegetable, mixed (homemade), no, pan-fried/stir-fried/sauteed, coloured mix (e.g capsicum, carrots and greens) *With NO FAT - INGREDIENT (FROM MO
R1559	Vegetable, mixed (homemade), no, steamed/microwaved, starchy and green mix *With Default survey fat (FROM MO 600363823 TO ST 400001476)
R1560	Vegetarian mains, no-mr, other
R1561	Watercress, cooked *With NO FAT - INGREDIENT (FROM MO 700015362 TO ST 400001451)
R1562	Watercress, cooked *With Default survey fat (FROM MO 700015362 TO ST 400001453)
R1563	Yams, baked/roasted *With Oil - peanut, olive, canola, ricebran (FROM MO 600025251 TO ST 400001429)
R1564	Yams, baked/roasted *With Default survey fat (FROM MO 600025251 TO ST 400001430)
R1565	Broccoli, baked/roasted *With NO FAT - INGREDIENT (FROM MO 600020282 TO ST 400001319)
R1566	Broccoli, stir-fried/pan fried *With NO FAT - INGREDIENT (FROM MO 700001826 TO ST 400001320)
R1567	Brussels sprout, stir-fried/pan fried/sauteed *With NO FAT - INGREDIENT (FROM MO 600020286 TO ST 400001321)
R1568	Eggplant, pan fried/ stir-fried *With NO FAT - INGREDIENT (FROM MO 700005149 TO ST 400001324)
R1569	Falafels, no-mr *With NO FAT - INGREDIENT (FROM MO 700005282 TO ST 400001325)
R1570	Falafels, no-mr *With Default survey fat (FROM MO 700005282 TO ST 400001326)
R1571	Leek, baked/ roasted *With NO FAT - INGREDIENT (FROM MO 600077328 TO ST 400001328)
R1572	Leek, pan fried/ stir fried *With NO FAT - INGREDIENT (FROM MO 600077325 TO ST 400001329)
R1574	Mushroom, from fresh, baked/roasted *With NO FAT - INGREDIENT (FROM MO 600022476 TO ST 400001330)
R1575	Mushroom, from fresh, pan fried/stir-fried/sauteed *With NO FAT - INGREDIENT (FROM MO 600022478 TO ST 400001331)
R1576	Mushroom, from fresh, steamed/ microwaved *With NO FAT - INGREDIENT (FROM MO 600022479 TO ST 400001332)
R1577	Mushroom, from fresh, stewed/poached/boiled/simmered *With NO FAT - INGREDIENT (FROM MO 600022480 TO ST 400001333)
R1578	Onion, mature (regular), bbq *With NO FAT - INGREDIENT (FROM MO 600077365 TO ST 400001339)
R1579	Onion, mature (regular), battered, fried *With Default survey fat (FROM MO 600075252 TO ST 400001334)
R1580	Onion, mature (regular), pan fried/ stir-fried/ sauteed *With NO FAT - INGREDIENT (FROM MO 600022835 TO ST 400001340)
R1581	Onion, mature (regular), roasted *With NO FAT - INGREDIENT (FROM MO 700009395 TO ST 400001341)
R1582	Onion, mature (regular), steamed/ microwaved *With NO FAT - INGREDIENT (FROM MO 600077366 TO ST 400001342)
R1583	Parsnip, baked/roasted *With NO FAT - INGREDIENT (FROM MO 700009581 TO ST 400001343)
R1584	Pumpkin, baked/roasted *With NO FAT - INGREDIENT (FROM MO 700011725 TO ST 400001344)
R1585	Pumpkin, pan fried/stir-fried/sauteed *With NO FAT - INGREDIENT (FROM MO 600024951 TO ST 400001345)
R1586	Silverbeet, pan fried/ stir-fried/ sauteed *With NO FAT - INGREDIENT (FROM MO 600037555 TO ST 400001351)
R1587	Stew/casserole, no-mr, none, with tomato based sauce, w/ veges *With Default survey fat (FROM MO 600075590 TO ST 400001367)
R1588	Stir-fry,no-mr, tofu/ vegetarian protein, with soy based sauce, with vegetables *With Oil - peanut, olive, canola, ricebran (FROM MO 600079323 TO
R1589	Swede, baked/roasted *With NO FAT - INGREDIENT (FROM MO 700014639 TO ST 400001370)
R1590	Taro, leaves, cooked with coconut
R1591	Tomato, raw, baked/ roasted *With NO FAT - INGREDIENT (FROM MO 600078490 TO ST 400001371)
R1592	Tomato, raw, fried *With Butter (FROM MO 700014833 TO ST 400001383)
R1593	Beans,green/runner, baked/roasted *With NO FAT - INGREDIENT (FROM MO 600020272 TO ST 400001281)
R1594	Cabbage, green/white, steamed/ microwaved *With NO FAT - INGREDIENT (FROM MO 600020290 TO ST 400001283)
R1595	Cabbage, green/white, stir-fried/ pan fried/sauteed *With NO FAT - INGREDIENT (FROM MO 600020289 TO ST 400001288)
R1596	Cabbage, red, stir-fried/ pan fried/sauteed *With NO FAT - INGREDIENT (FROM MO 600051465 TO ST 400001284)
R1597	Cabbage, red, stir-fried/ pan fried/sauteed *With Default survey fat (FROM MO 600051465 TO ST 400001285)
R1598	Capsicum, green, baked/roasted *With NO FAT - INGREDIENT (FROM MO 700002444 TO ST 400001287)
R1599	Capsicum, green, stir fried/ pan fried *With NO FAT - INGREDIENT (FROM MO 600003470 TO ST 400001289)
R1603	Corn, from canned-baby cobs, cooked (not fritters) *With NO FAT - INGREDIENT (FROM MO 700003777 TO ST 400001322)
R1605	Tomato, raw, fried *With NO FAT - INGREDIENT (FROM MO 700014833 TO ST 400001380)
R1606	Tomato, raw, fried *With Oil - peanut, olive, canola, ricebran (FROM MO 700014833 TO ST 400001382)
R1607	Tomato, raw, fried *With Default survey fat (FROM MO 700014833 TO ST 400001384)
R1608	Tomato, raw, grilled *With NO FAT - INGREDIENT (FROM MO 700014834 TO ST 400001399)
R1609	Tomato, raw, grilled *With Default survey fat (FROM MO 700014834 TO ST 400001401)
R1610	Tomato, raw, steamed/ microwaved *With NO FAT - INGREDIENT (FROM MO 600078493 TO ST 400001406)
R1611	Tomato, raw, stewed/ poached/ boiled/ simmered *With NO FAT - INGREDIENT (FROM MO 600078492 TO ST 400001409)
R1612	Vegetable, mashed, no, other *With NO FAT - INGREDIENT (FROM MO 600363478 TO ST 400001419)
R1614	Fish, salmon, other, pan fried/stir-fried/sauteed *With Oil - peanut, olive, canola, ricebran (FROM MO 700006056 TO ST 400000266)
R1615	Fish, salmon, other, pan fried/stir-fried/sauteed *With Default survey fat (FROM MO 700006056 TO ST 400001420)
R1616	Fish, tarakihi, pan fried/stir-fried/sauteed *With Oil - peanut, olive, canola, ricebran (FROM MO 700006084 TO ST 400000280)
R1617	Fish, tarakihi, pan fried/stir-fried/sauteed *With Default survey fat (FROM MO 700006084 TO ST 400001441)
R1618	Fish, salmon, other, baked/roasted *With Default survey fat (FROM MO 700006054 TO ST 400001412)
R1619	Fish, tarakihi, steamed/microwaved
R1621	Fish,cod, blue, baked/roasted, no coating
R1622	Fish,dory, crumbed fillet, pan fried, lite / reduced fat *With Oil - peanut, olive, canola, ricebran (FROM MO 600049422 TO ST 400000304)
R1623	Fish,dory, crumbed fillet, pan fried, regular
R1624	Egg,scrambled, no, ns as to additions
R1625	Egg, pan fried/stir-fried *With Default survey fat (FROM MO 700005106 TO ST 400001510)
R1626	Fish,gurnard, crumbed, pan fried *With Default survey fat (FROM MO 600024753 TO ST 400001529)
R1627	Fish,hoki, fresh fillet (plain), pan fried/stir fried *With Oil - peanut, olive, canola, ricebran (FROM MO 600020964 TO ST 400000310)
R1628	Fish,hoki, fresh fillet (plain), pan fried/stir fried *With Default survey fat (FROM MO 600020964 TO ST 400001538)
R1629	Fish,hoki, fresh fillet (plain), stewed/poached/boiled/simmered *With NO FAT - INGREDIENT (FROM MO 600020968 TO ST 400001542)
R1630	Fish,hoki, fresh fillet (plain), stewed/poached/boiled/simmered *With Default survey fat (FROM MO 600020968 TO ST 400001543)
R1633	Fish,hoki, smoked fillet (plain), pan fried *With Oil - peanut, olive, canola, ricebran (FROM MO 600021020 TO ST 400000378)
R1634	Fish,hoki, smoked fillet (plain), stewed/poached/boiled/simmered *With Default survey fat (FROM MO 600021021 TO ST 400001553)
R1635	Fish,ns as to type, fresh fillet, pan fried/stir-fried/sauteed *With Oil - peanut, olive, canola, ricebran (FROM MO 600021069 TO ST 400001568)
R1636	Fish,ns as to type, fresh fillet, pan fried/stir-fried/sauteed *With Default survey fat (FROM MO 600021069 TO ST 400001569)
R1637	Fish,ns as to type, fresh fillet, stewed/boiled/poached/simmered *With NO FAT - INGREDIENT (FROM MO 600021070 TO ST 400001577)
R1638	Fish,ns as to type, fresh fillet, stewed/boiled/poached/simmered *With Default survey fat (FROM MO 600021070 TO ST 400001578)
R1639	Fish,ns as to type, other, stewed/boiled/poached/simmered
R1640	Fish,other (a-lem), groper, stewed/poached/boiled/simmered
R1641	Fish,other (a-lem), kahawai, pan fried/stir-fried/sauteed *With Oil - peanut, olive, canola, ricebran (FROM MO 600021126 TO ST 400000348)
R1642	Fish,other (a-lem), kahawai, pan fried/stir-fried/sauteed *With Default survey fat (FROM MO 600021126 TO ST 400001598)
R1643	Fish,other (a-lem), kahawai, stewed/poached/boiled/simmered *With NO FAT - INGREDIENT (FROM MO 600021195 TO ST 400001602)
R1644	Fish,other (a-lem), kahawai, stewed/poached/boiled/simmered *With Default survey fat (FROM MO 600021195 TO ST 400001603)
R165	Scone,plain
R1656	Chicken, thigh, deep fried, skin eaten, not coated
R1658	Chicken, thigh, grilled/dry fried, skin remove before cooked
R1659	Chicken, thigh, stewed/boiled/simmered/poached, skin eaten
R1660	Chicken, thigh, stewed/boiled/simmered/poached, skin remove before cooked
R1661	Chicken, thigh, stewed/boiled/simmered/poached, skin removed before eaten
R1662	Chicken, wing, baked/roasted, skin eaten, coated-eaten
R1663	Chicken, wing, deep fried, skin eaten, coated-eaten
R1664	Chicken, wing, grilled/dry fried, skin eaten
R1665	Chicken, wing, stewed/boiled/simmered/poached, skin eaten
R1671	Chicken, breast, stewed/boiled/simmered/poached, skin remove before cooked
R1675	Chicken,breast (includes sliced), grilled/dry-fried, skin remove before cooked, not coated
R1676	Chicken,breast (includes sliced), grilled/dry-fried, skin removed before eaten, not coated
R1677	Chicken,breast (includes sliced), panfried/ stir-fried/ sauteed, skin remove before cooked, not coated *With Oil - peanut, olive, canola, ricebra
R1679	Chicken,breast (includes sliced), panfried/ stir-fried/ sauteed, skin remove before cooked, not coated *With Default survey fat (FROM MO 60004905
R1680	Chicken,breast (includes sliced), panfried/ stir-fried/ sauteed, skin removed before eaten, not coated *With Default survey fat (FROM MO 60004906
R1681	Chicken,breast, panfried/ stir-fried/ sauteed, skin eaten, not coated *With Default survey fat (FROM MO 600017191 TO ST 400000898)
R1682	Chicken,thigh, panfried/stir fried/sauteed, skin eaten, not coated *With Default survey fat (FROM MO 600017348 TO ST 400000902)
R1683	Beef,brisket, stewed/boiled/poached/simmered
R1686	Fish,dory, crumbed fillet, baked/ grilled, ns as to fat content
R1687	Fish,dory, crumbed fillet, baked/ grilled, regular
R1692	Fish, tarakihi, crumbed, baked/grilled
R1694	Stir-fry,no-mr, chicken/other poultry, with soy based sauce, no veges, noodles or rice
R1696	Spinach, stewed/ boiled/ poached/ simmered *With Default survey fat (FROM MO 600031776 TO ST 400001609)
R1698	Vegetable, mixed (frozen pre-packaged), peas and corn, boiled/simmered/poached/stewed *With NO FAT - INGREDIENT (FROM MO 600366084 TO ST 40000150
R1699	Eggplant, battered, deep fried
R1703	Dip, salsa/taco (spicy tomato)
R1704	Sauce, sweet, lemon
R1712	Dip,chunky dip (eg lisa's), moroccan red pepper
R1713	Dip,chunky dip (eg lisa's), toasted walnut and red pepper
R1714	Kumara, croquette, pan fried *With Oil - other (FROM MO 600022366 TO ST 400001729)
R1715	Kumara, hot chips (homecooked), pan fried *With Oil - peanut, olive, canola, ricebran (FROM MO 600025283 TO ST 400001731)
R1716	Kumara, hot chips (ready-to-eat)
R1717	Kumara, roasties, baked/roasted *With Oil - peanut, olive, canola, ricebran (FROM MO 600004474 TO ST 400001732)
R1718	Kumara,mashed, no, not added, butter, not added
R1719	Potato, boiled/steamed, from fresh, with skin *With NO FAT - INGREDIENT (FROM MO 700011394 TO ST 400001742)
R1720	Potato, boiled/steamed, from fresh, with skin *With Butter (FROM MO 700011394 TO ST 400001745)
R1721	Potato, boiled/steamed, from fresh, peeled *With Butter (FROM MO 700011395 TO ST 400001736)
R1722	Potato, boiled/steamed, from fresh, peeled *With NO FAT - INGREDIENT (FROM MO 700011395 TO ST 400001733)
R1723	Potato, boiled/steamed, from fresh, peeled *With Default survey fat (FROM MO 700011395 TO ST 400001737)
R1724	Potato, boiled/steamed, from fresh, with skin *With Default survey fat (FROM MO 700011394 TO ST 400001746)
R1725	Chutney, apricot
R1726	Chutney, capsicum and apricot
R1727	Chutney, mango
R1728	Chutney, peach
R1729	Chutney, tamarillo and plum
R1730	Sauce, other(a-g), apple
R1731	Sauce, other(a-g), apricot
R1732	Sauce, other(a-g), curry
R1733	Sauce, other(m-t), plum
R1734	Sauce, sweet, caramel
R1735	Sauce,other(s-w), sweet chilli
R1736	Egg, pan fried/stir-fried *With NO FAT - INGREDIENT (FROM MO 700005106 TO ST 400001358)
R1738	Fish,dory, fresh fillet, baked/roasted *With NO FAT - INGREDIENT (FROM MO 600049416 TO ST 400001677)
R1739	Fish,other (a-lem), king, stewed/poached/boiled/simmered *With NO FAT - INGREDIENT (FROM MO 600021204 TO ST 400001665)
R1740	Fish,other (a-lem), lemon, grilled/dry fried *With No fat used (FROM MO 600021113 TO ST 400000334)
R1741	Fish,other (a-lem), other, pan fried/stir-fried
R1742	Fish,other (a-lem), lemon, pan fried/stir-fried *With Default survey fat (FROM MO 600021128 TO ST 400001688)
R1743	Chutney,other, onion
R1744	Fish,other (lin-z), ling, pan fried/stir-fried/sauteed
R1746	Fish,other (lin-z), mullet, bbq *With Default survey fat (FROM MO 600051298 TO ST 400001691)
R1747	Fish,other (lin-z), mullet, pan fried/stir-fried/sauteed *With Default survey fat (FROM MO 600021374 TO ST 400001694)
R1748	Fish,other (lin-z), mullet, stewed/poached/boiled/simmered *With No fat used (FROM MO 600021375 TO ST 400001698)
R1749	Fish,other (lin-z), mullet, stewed/poached/boiled/simmered *With Default survey fat (FROM MO 600021375 TO ST 400001700)
R1750	Fish,other (lin-z), skate, pan fried/stir-fried/sauteed
R1751	Fish,other (lin-z), snapper, bbq *With Default survey fat (FROM MO 600051304 TO ST 400001703)
R1752	Fish,other (lin-z), mullet, stewed/poached/boiled/simmered *With NO FAT - INGREDIENT (FROM MO 600021375 TO ST 400001699)
R1753	Fish,other (lin-z), snapper, crumbed/floured, pan fried *With Default survey fat (FROM MO 600021425 TO ST 400001706)
R1754	Fish,other (lin-z), snapper, pan fried/stir-fried/sauteed *With Oil - peanut, olive, canola, ricebran (FROM MO 600021422 TO ST 400000355)
R1755	Fish,other (lin-z), snapper, pan fried/stir-fried/sauteed *With Default survey fat (FROM MO 600021422 TO ST 400000557)
R1756	Fish,other (lin-z), snapper, smoked, cooked other
R1757	Chutney, other, fruit
R1758	Asparagus, from fresh, baked/rosted *With NO FAT - INGREDIENT (FROM MO 600020232 TO ST 400001485)
R1759	Asparagus, from fresh, stir-fried/pan fried/sauteed *With NO FAT - INGREDIENT (FROM MO 600020230 TO ST 400001486)
R1760	Carrot, from fresh, boiled/stewed/poached/simmered *With NO FAT - INGREDIENT (FROM MO 700002487 TO ST 400001638)
R1761	Carrot, from fresh, boiled/stewed/poached/simmered *With Default survey fat (FROM MO 700002487 TO ST 400001641)
R1762	Carrot, from fresh, steamed/microwaved *With NO FAT - INGREDIENT (FROM MO 600025263 TO ST 400001633)
R1763	Carrot, from fresh, steamed/microwaved *With Default survey fat (FROM MO 600025263 TO ST 400001636)
R1765	Chinese white cabbage, pan fried/ stir-fried *With NO FAT - INGREDIENT (FROM MO 600039398 TO ST 400001627)
R1766	Chinese white cabbage, pan fried/ stir-fried *With Default survey fat (FROM MO 600039398 TO ST 400001628)
R1767	Courgette, boiled/stewed/simmered *With NO FAT - INGREDIENT (FROM MO 600020307 TO ST 400001619)
R1768	Courgette, steamed/microwaved *With NO FAT - INGREDIENT (FROM MO 600020304 TO ST 400001622)
R1769	Courgette, steamed/microwaved *With Default survey fat (FROM MO 600020304 TO ST 400001624)
R1770	Fritters, corn *With Oil - peanut, olive, canola, ricebran (FROM MO 700006197 TO ST 400001488)
R1771	Fritters, corn *With Default survey fat (FROM MO 700006197 TO ST 400001489)
R1772	Garlic, fresh, cooked *With NO FAT - INGREDIENT (FROM MO 700006289 TO ST 400001523)
R1773	Garlic, fresh, cooked *With Oil - peanut, olive, canola, ricebran (FROM MO 700006289 TO ST 400001525)
R1774	Garlic, fresh, cooked *With Default survey fat (FROM MO 700006289 TO ST 400001526)
R1775	Onion, mature (regular), stewed/ boiled/ poached/ simmered *With NO FAT - INGREDIENT (FROM MO 600077364 TO ST 400001533)
R1776	Onion, mature (regular), stewed/ boiled/ poached/ simmered *With Default survey fat (FROM MO 600077364 TO ST 400001535)
R1777	Palusami, with c.cream & pork
R1778	Palusami, with c.cream &corned beef
R1779	Peas, green (plain or minted), cooked *With NO FAT - INGREDIENT (FROM MO 700010268 TO ST 400001576)
R1780	Peas, green (plain or minted), cooked *With Default survey fat (FROM MO 700010268 TO ST 400001584)
R1781	Silverbeet, baked/ roasted *With NO FAT - INGREDIENT (FROM MO 600037553 TO ST 400001595)
[truncated: 3,197 more rows]
